# Supplementary material for: Use of the combination of the preoperative platelet-to-lymphocyte ratio and tumor characteristics to predict peritoneal metastasis in patients with gastric cancer
Source: PLoS One. 2017 Apr 6;12(4):e0175074. doi: 10.1371/journal.pone.0175074 (PMC5383064; doi:10.1371/journal.pone.0175074)
Supplement: S1 File — (XLSX) [file pone.0175074.s001.xlsx]

## Sheet: Sheet1
Patient ID	Sex	Age	Height	Weight	BMI	ASA	TMN	Tumor size(cm)	Hospital stay for readmission	Peritoneal metastasis(Yes=1, No=0)	PLR	NLR	Preoperative hemoglobin	Platelet count	Albumin	Neutrophil count	Lymphocyte count	Monocyte count	WBC count	CEA	CA199	AFP	Date of routine blood	Date of operation	The histopathological types：1：well ；2： moderately ；3： poorly ；4： undifferentiation	Borrmann types：1:I;2:II;3:III＋IV	The pathological types ：1:Ulcerative group;0：Non-ulcerative group	Depth of invasion：1：T1;2：T2;3：T3;4：T4	Depth of invasion:1：T1+T2;2：T3+T4	Number of cleaned lymph nodes	Number of positive lymph node	Lymphatic invasion：0：N0：0;1：N1：1-2;2：N2：3-6;3：N3：≥7	Extent of node dissection (D1=1, D2=2, D0=3，D3=4 )
248	F	61	158	48	19.2277	II	IV	5	23	0	290	4	104	232	33.2	3.2	0.8	0.5	4.6	1.9	6	2.8	2010-04-12	2010-04-15	3	2	1	4	2	23	6	2	2
32340	M	60	170	84	29.0657	II	I		15	0	101.429	1.35714	157	142	41.9	1.9	1.4	0.2	3.7	1.7	4	5.7	2010-04-14	2010-04-19	3	1	0	1	1	10	0	0	2
32469	M	60	170	57	19.7232	II	III	2.5	14	0	244	3.1	125	244	42.3	3.1	1	0.3	4.7	5.8	51	4.3	2010-04-29	2010-05-04	3	2	1	2	1	19	2	1	2
32471	M	63	168	67	23.7387	II	III	4	20	0	118.571	2.2381	88	249	41.5	4.7	2.1	0.3	7.2	6	2898	4.5	2010-04-15	2010-04-20	3	2	1	4	2	18	2	1	2
32612	M	56	170	58	20.0692	II	IV	6	13	0	272.727	4.27273	127	300	40.4	4.7	1.1	0.2	6.1	0.8	6	2.5	2010-04-16	2010-04-20	3	2	1	2	1	12	0	0	2
32644	M	69	168	54	19.1327	II	III	4.5	15	0	147.273	4.72727	136	162	44.1	5.2	1.1	0.3	6.8	2.3	3	2.2	2010-04-16	2010-04-21	3	2	1	4	2	17	16	3	2
32754	M	67	175	70	22.8571	II	IV	5	18	1	235	3.35714	91	329	37.7	4.7	1.4	0.5	6.9	2.9	< 2.00	3.1	2010-04-17	2010-04-21	3	2	1	4	2	12	8	3	2
32836	M	52	168	70	24.8016	II	III		21	0	115.217	1.30435	138	265	45.5	3	2.3	0.3	5.7				2010-04-20	2010-04-22	1	2	1	1	1	13	0	0	2
473573	M	60	164	55	20.4491	II	III	8	25	0	197.143	2.5	141	276	43.1	3.5	1.4	0.4	5.4	4.4	141	2.9	2011-05-26	2011-06-01	3	2	1	4	2	35	33	3	2
482973	M	66	168	69	24.4473	II	III	1	25	0	430	8.8	119	215	43.9	4.4	0.5	0.6	5.55	0.6	6.4	3.93	2013-04-02	2013-04-05	2	2	1	1	1	16	0	0	2
513700	M	78	170	56	19.3772	II	II	4	16	0	220	6.4	82	110	32.2	3.2	0.5	0.3	4.1	2.7	59	3.4	2011-04-13	2011-04-18	2	2	1	4	2	18	3	2	2
524179	M	58	160	60	23.4375	II	III	2	21	0	205.782	1.30556	106	363	40.5	2.303	1.764	0.588	4.9				2011-06-08	2011-06-14	1	2	1	1	1	0	0	0	3
526232	M	67	168	61	21.6128	II	III	4	17	0	262.353	3.05882	103	446	39.2	5.2	1.7	0.7	7.8				2008-12-30	2009-01-02	3	2	1	4	2	22	21	3	2
526253	M	65	172	64.5	21.8023	II	III	5	19	0	110.37	1.2963	126	298	43.4	3.5	2.7	0.4	6.9	4.1	3		2008-12-31	2009-01-06	3	2	1	4	2	22	0	0	2
526269	M	79	162	49	18.6709	II	IV	5	17	1	140	4.3	136	140	37	4.3	1	0.4	5.7	3.8	1	2.2	2008-12-31	2009-01-07	3	3	0	4	2	3	2	1	1
526551	M	67	170	69.5	24.0484	II	IV	0.5	18	0	154.375	2.8125	134	247	41.2	4.5	1.6	0.7	7	1.5	8	2.1	2009-01-03	2009-01-06	2	3	0	1	1	25	0	0	2
526626	M	69	168	52.5	18.6012	II	III	4	16	0	292	6.5	89	292	28.5	6.5	1	1.1	8.8	1.5	110	1.5	2009-01-06	2009-01-08	3	2	1	4	2	9	2	1	2
526718	M	45	164	67.5	25.0967	I	III	4	18	0	178	2.8	152	267	44.7	4.2	1.5	0.3	6.2	1.9	13		2009-01-05	2009-01-12	3	2	1	4	2	4	1	1	2
526772	M	54	168	53.5	18.9555	II	IV	2.5	14	0	206.667	6.66667	117	186	34.8	6	0.9	0.4	7.3	7	5	3.8	2009-01-05	2009-01-09	3	2	1	2	1	14	3	2	2
526868	M	77	170	61.5	21.2803	II	III	5	18	0	157.143	3.07143	113	220	31.4	4.3	1.4	0.5	6.3				2009-01-07	2009-01-13	2	2	1	4	2	6	0	0	1
527087	M	50	172	65	21.9713	II	IV	3	15	0	181.538	1	136	236	43.8	1.3	1.3	0.3	3	1.1	4	1.9	2009-01-08	2009-01-13	3	2	1	4	2	32	1	1	2
527175	M	38	175	59.5	19.4286	II	III	3	13	0	146	1.26667	147	219	45.4	1.9	1.5	0.5	4.1	2.6	9		2009-01-08	2009-01-12	4	2	1	4	2	12	1	1	2
527657	F	55	165	65	23.8751	II	IV	4	18	0	60.5556	2.88889	124	109	47.4	5.2	1.8	0.3	7.4	1.6	6		2009-01-13	2009-01-16	3	2	1	1	1	20	1	1	2
527717	M	39	168	62	21.9671	II	III	2	10	0	73.6364	1.90909	154	162	42.8	4.2	2.2	0.6	7.3				2009-01-13	2009-01-15	2	2	1	1	1	5	0	0	1
527863	M	60	170	56	19.3772	II	IV	8	10	0	206.667	3	94	310	39.7	4.5	1.5	0.7	6.9	13.8	1	3.4	2009-01-14	2009-01-16	1	2	1	4	2	19	9	3	2
528120	F	50	155	45	18.7305	II	III	8	15	0	186.25	2.5	88	298	34.8	4	1.6	0.3	6.1	0.2	14	1.8	2009-01-16	2009-01-20	3	2	1	4	2	24	23	3	2
529030	M	60	163	61	22.9591	II	IV	2	13	0	95.5556	2.83333	139	172	44.7	5.1	1.8	0.4	7.5				2009-01-29	2009-02-03	3	2	1	2	1	24	0	0	2
529258	F	54	158	53	21.2306	II	III	6	14	0	124.444	1.55556	108	224	42.9	2.8	1.8	0.3	5.4	1.6	280		2009-01-30	2009-02-04	1	1	0	4	2	20	0	0	2
529843	M	59	160	65	25.3906	II	II	5	30	0	163.077	2.07692	123	212	37.7	2.7	1.3	0.4	4.6	1.4	8	1.2	2009-02-04	2009-02-10	3	2	1	4	2	17	3	2	2
529864	M	74	170	76	26.2976	II	III	2	16	0	116.875	2.8125	144	187	44.3	4.5	1.6	0.7	6.9	4.4	60	4.5	2009-02-04	2009-02-09	3	2	1	4	2	7	1	1	2
530234	M	70	173	64	21.3839	II	I	6.5	26	0	205	3.08333	63	246	43.4	3.7	1.2	0.3	5.3	0.9	14	2.1	2009-02-07	2009-02-24	1	2	1	1	1	0	0	0	2
530301	F	71	161	46	17.7462	II	III	8	13	0	330	4.88889	84	297	40.2	4.4	0.9	0.2	5.7	58.3	209		2009-02-07	2009-02-11	2	1	0	4	2	39	4	2	2
531011	M	54	170	68	23.5294	II	III	3	11	0	60	0.7	138	180	36.7	2.1	3	0.3	5.5				2009-02-16	2009-02-18	2	2	1	4	2	13	7	3	2
531065	M	73	170	52.5	18.1661	II	IV	5	18	0	162.308	3.76923	110	211	36.9	4.9	1.3	0.5	7.3	2.6	5	4.9	2009-02-13	2009-02-19	3	2	1	4	2	6	6	2	2
531666	M	58	170	60.5	20.9343	II	III	4	15	0	169.444	2.61111	66	305	33.7	4.7	1.8	0.4	7	3.6	4		2009-02-18	2009-02-23	3	2	1	4	2	21	11	3	2
531828	M	84	160	47	18.3594	II	III	3	18	0	76.5217	1.3913	145	176	46.4	3.2	2.3	0.3	5.8	24.8	20		2009-02-20	2009-02-25	3	3	0	4	2	31	6	2	2
532466	M	69	167	55	19.721	II		2	13	0	96	1.16	126	240	34.9	2.9	2.5	0.9	6.3	2.6			2009-02-25	2009-03-02	3	2	1	1	1	15	0	0	2
532803	M	73	156	52	21.3675	II	III	3.5	11	0	140	2.28571	133	196	42.6	3.2	1.4	0.2	5.5	2.7	5	5.1	2009-02-28	2009-03-03	2	2	1	4	2	8	0	0	2
532810	F	53	160	50	19.5312	II	III	4	18	0	88	2.2	104	132	42.3	3.3	1.5	0.4	5.2	41.6	8	6.4	2009-02-28	2009-03-03	3	2	1	4	2	37	1	1	2
532820	F	61	156	71	29.1749	I	III	5	16	0	142.353	3.70588	154	242	47.9	6.3	1.7	0.5	8.6	10.2	53		2009-02-28	2009-03-06	3	2	1	4	2	11	5	2	2
532909	M	70	178	68	21.4619	I	IV	3	15	0	204	3.5	71	204	38.5	3.5	1	0.3	4.8	1.6	19	2.7	2009-03-02	2009-03-05	2	2	1	4	2	6	2	1	1
532964	M	67	168	62	21.9671	II	III	2.5	22	1	527.143	10.5714	120	369	25.8	7.4	0.7	0.7	8.9	146.9	>12000	3.2	2009-03-02	2009-03-06	3	2	1	2	1	8	8	3	1
533264	M	55	168	45	15.9439	II	IV		15	0	311.538	4.46154	87	405	34.2	5.8	1.3	0.6	7.7	1.1	6	2.9	2009-03-05	2009-03-09	3	2	1	4	2	26	0	0	2
533923	M	59	165	65	23.8751	III	III	2	14	0	84.0909	1.31818	160	185	45	2.9	2.2	0.5	5.7	5.3	13		2009-03-10	2009-03-12	4	2	1	2	1	20	0	0	2
534091	M	55	168	60	21.2585	I	IV	4	15	0	222.667	4.46667	118	334	46.4	6.7	1.5	0.4	8.8	4.9	9		2009-03-12	2009-03-17	3	2	1	4	2	4	3	2	1
534149	M	72	169	57.5	20.1323	II	III	2.5	13	0	126.875	1.875	134	203	38.7	3	1.6	0.6	5.9	2.8	31	1.5	2009-03-13	2009-03-16	3	2	1	1	1	12	0	0	2
534263	M	57	173	79	26.3958	II	III	1.5	16	0	81.5789	1.89474	104	155	37.1	3.6	1.9	0.4	6	0.5	4	2	2009-03-12	2009-03-18	1	2	1	1	1	0	0	0	2
534563	M	68	169	62	21.7079	I	III	4	11	0	188.333	3	136	226	44.4	3.6	1.2	0.3	5.3	0.8	2		2009-03-16	2009-03-19	1	1	0	4	2	22	3	2	2
535036	M	58	160	68	26.5625	II	III	0.8	11	0	100.833	2.79167	146	242	51.2	6.7	2.4	0.4	9.7	4.3	4	2.1	2009-03-18	2009-03-25	4	2	1	2	1	8	0	0	1
535122	M	43	170	63	21.7993	II	III	3	12	0	112	1.95	133	224	39.6	3.9	2	0.4	6.4	2.2	2		2009-03-19	2009-03-23	3	2	1	4	2	30	6	2	2
535161	F	70	158	46	18.4265	II	III	2.5	16	0	146.5	3.2	116	293	46.5	6.4	2	0.6	9.2	2.1	34		2009-03-26	2009-04-02	3	2	1	4	2	10	0	0	2
535223	M	80	166	58	21.048	II	III	1	24	0	302.5	6	81	242	40.3	4.8	0.8	0.4	6.2	3.6	26	3.6	2009-03-21	2009-04-01	3	2	1	4	2	4	0	0	1
535333	M	65	lose	39	#VALUE!	II	III	5	24	0	110.909	5.72727	92	122	26.8	6.3	1.1	0.5	7.9	1.3	2	2.4	2009-03-23	2009-03-31	3	2	1	4	2	4	1	1	1
535779	F	55	158	70	28.0404	II	IV	4	13	0	197.692	3.84615	77	257	40.4	5	1.3	0.4	6.9	0.3	1	5.3	2009-03-25	2009-03-27	4	2	1	4	2	8	3	2	2
535798	M	71	164	67.5	25.0967	III	II	3	51	0	122.5	5	135	147	44.5	6	1.2	0.5	7.9	2.8	7	1.2	2009-03-25	2009-03-30	2	3	0	1	1	9	0	0	2
536056	M	57	lose	55	#VALUE!	I	III	5	13	0	160	2	97	256	36.6	3.2	1.6	0.2	5.1				2009-03-27	2009-03-31	2	2	1	4	2	25	1	1	2
536425	M	82	156	52	21.3675	II	IV	5	11	0	148.182	2.54545	84	163	37	2.8	1.1	0.2	4.3	9.2	3	0.9	2009-03-31	2009-04-02	2	2	1	4	2	18	0	0	2
536654	M	60	163	51	19.1953	II	III	6	13	0	131.111	1.94444	135	236	42.5	3.5	1.8	0.4	5.8				2009-04-02	2009-04-07	4	3	0	4	2	23	6	2	2
536794	F	72	150	39	17.3333	II	II	4	17	0	188.571	2.35714	122	264	36.2	3.3	1.4	0.6	5.3	0.6	43	2	2009-04-03	2009-04-08	3	2	1	4	2	14	13	3	2
536918	F	53	159	48	18.9866	II	I	3	14	0	139.259	2.03704	134	376	44.5	5.5	2.7	0.5	8.7				2009-04-07	2009-04-10	3	2	1	4	2	17	0	0	2
536934	F	32	158	65	26.0375	II	I	4	12	0	106.111	3.38889	134	191	48.2	6.1	1.8	0.5	8.4				2009-04-06	2009-04-10	3	2	1	4	2	16	12	3	2
536935	M	40	165	54	19.8347	II	III	4	18	0	169.167	2.45833	153	406	49	5.9	2.4	0.5	9.3	3.3	8		2009-04-06	2009-04-10	2	3	0	4	2	6	0	0	1
537116	F	66	150	48	21.3333	II	IV	1.5	36	0	210	2.77778	121	189	44.9	2.5	0.9	0.4	3.9				2009-04-07	2009-04-08	4	2	1	4	2	22	2	1	2
537117	F	64	155	73.5	30.5931	II	III	4	38	0	79.5	2	134	159	41.9	4	2	0.4	6.4	2.5	16.2	4.5	2009-04-07	2009-04-14	4	2	1	4	2	14	4	2	2
537140	F	62	158	67.5	27.0389	II	IV	5	12	0	90.7143	0.904762	129	381	42.1	3.8	4.2	0.7	8.9	0.5	29	1.8	2009-04-06	2009-04-09	3	2	1	4	2	24	1	1	2
537170	M	59	165	63	23.1405	II	III	2	11	0	95.6	1.36	139	239	43.6	3.4	2.5	0.5	6.5	3.5	8	1.6	2009-04-07	2009-04-10	3	2	1	2	1	13	0	0	2
537173	M	69	155	55	22.8928	II	III	3	21	0	236.667	2.93333	85	355	41.8	4.4	1.5	0.7	6.9				2009-04-09	2009-04-14	2	2	1	4	2	10	10	3	2
537240	M	73	170	55	19.0311	III	III	5.5	13	0	85.3846	2.11538	107	222	35.1	5.5	2.6	0.4	8.8	22.1	207	2.2	2009-04-07	2009-04-09	3	2	1	4	2	18	3	2	2
537332	M	58	165	62	22.7732	II	III	13	20	0	186.667	3.53333	132	280	48.8	5.3	1.5	0.6	7.4	0.3	14	3.5	2009-04-08	2009-04-16	3	3	0	4	2	20	15	3	2
537424	F	71	165	56	20.5693	II	I	4	14	0	56.3636	1.09091	113	124	37.8	2.4	2.2	0.3	5	5.3	8	5.7	2009-04-08	2009-04-13	2	2	1	4	2	18	1	1	2
537610	M	58	171	59.5	20.3481	II	III	4	12	0	77.7273	1.31818	126	171	31.6	2.9	2.2	0.8	6.1	2.5	3	1.5	2009-04-13	2009-04-15	3	2	1	2	1	9	0	0	2
537705	F	59	159	49.5	19.5799	II	IV	1.5	14	0	138.636	1.09091	132	305	43.2	2.4	2.2	0.4	5.1	0.8	7	3	2009-04-13	2009-04-14	3	2	1	1	1	30	0	0	2
537709	F	75	156	52.5	21.573	II	III	4	16	0	172.727	2.54545	106	190	36.2	2.8	1.1	0.3	4.3	16.7	8.2	2.2	2009-04-13	2009-04-16	1	2	1	4	2	15	7	3	2
537823	M	58	160	52	20.3125	I	III	2	19	0	98	1.4	112	147	38.7	2.1	1.5	0.3	3.9	4.6	4.8	1.3	2009-04-13	2009-04-20	3	2	1	4	2	18	0	0	2
538270	F	44	157	61.5	24.9503	II	III	2	11	0	82.5	1.28571	136	231	41.7	3.6	2.8	0.5	6.9	0.9	7	1.4	2009-04-16	2009-04-20	4	2	1	1	1	15	0	0	2
538347	M	48	170	55	19.0311	II	III	1	14	0	270	3.33333	74	243	38.3	3	0.9	0.5	4.7	1	4	1.6	2009-04-16	2009-04-21	3	2	1	1	1	14	0	0	2
538849	M	70	175	80.5	26.2857	III	I	1.5	18	0	70	2.42857	122	147	40.6	5.1	2.1	0.5	7.9	1	4	1.3	2009-04-21	2009-05-08	3	2	1	4	2	2	0	0	2
539024	M	55	171	69	23.597	II	I	0.8	13	0	106.875	1.875	148	171	48.1	3	1.6	0.2	4.9	0.4	5	2.3	2009-04-22	2009-04-27	1	2	1	1	1	17	0	0	2
539182	F	70	157	56	22.719	II	III	4	12	0	172.381	2.19048	63	362	39.5	4.6	2.1	0.3	7.1	0.7	3		2009-04-23	2009-04-27	3	2	1	2	1	14	0	0	2
539392	M	45	162	62	23.6244	II	III	1	16	0	102.273	2.09091	154	225	44.3	4.6	2.2	0.4	7.3	0.5	2	2.4	2009-04-27	2009-04-30	4	2	1	1	1	7	0	0	2
539585	M	74	170	92.5	32.0069	III	III	4	19	0	48.6957	1.95652	141	112	41.8	4.5	2.3	0.4	7.3	4.5	5	8.6	2009-04-27	2009-05-04	3	2	1	4	2	21	0	0	2
543213	F	66	163	58	21.83	II	III	4	19	0	78.9286	0.964286	130	221	45	2.7	2.8	0.4	6.1	2.6	4	2.7	2009-05-27	2009-06-01	1	2	1	4	2	6	1	1	2
543395	M	58	168	67.5	23.9158	III	III	0.5	29	0	124.348	1.82609	148	286	48.6	4.2	2.3	0.5	7.3	2.4	13	2.6	2009-05-29	2009-06-04	2	3	0	1	1	3	0	0	2
543612	M	54	167	69	24.7409	II	IV	3	10	0	90.9524	1.28571	114	191	42.2	2.7	2.1	0.2	5.1	1.7	4	2.6	2009-06-02	2009-06-04	4	2	1	4	2	6	1	1	2
543746	M	61	173	55	18.3768	II	III	4	11	0	130	1.90909	78	286	37.5	4.2	2.2	0.3	6.7	1.3	4	1.4	2009-06-01	2009-06-03	2	2	1	4	2	26	0	0	2
543809	F	49	150	50	22.2222	II	III	4	15	0	172	1.3	116	344	45.7	2.6	2	0.2	5	1.7	61	4.1	2009-06-02	2009-06-04	3	2	1	4	2	10	0	0	2
543811	F	57	160	50	19.5312	II	III	5	21	0	75	1.42308	134	195	47.5	3.7	2.6	0.4	6.9				2009-06-03	2009-06-08	3	1	0	4	2	4	3	2	1
543888	M	50	160	55	21.4844	II	IV	2	13	0	107.647	3	139	183	44.4	5.1	1.7	0.2	7.2				2009-06-04	2009-06-08	4	2	1	2	1	14	6	2	2
544155	F	61	152	57	24.6711	II	III	2	12	0	52.8571	1.78571	68	148	36.2	5	2.8	0.2	8	2.3	742	1.7	2009-06-05	2009-06-19	4	2	1	4	2	10	3	2	2
544211	M	66	172	81	27.3797	II	III	8	53	0	148	3.8	144	148	37.1	3.8	1	0.5	5.4				2009-06-06	2009-06-16	3	2	1	4	2	15	8	3	2
544859	M	57	172	57	19.2672	II	III	2	30	0	50	0.75	123	120	23.8	1.8	2.4	0.1	4.4	9.9	19	48.3	2009-06-11	2009-06-30	4	3	0	1	1	12	0	0	2
544870	M	77	175	71	23.1837	III	III	2.5	39	0	83.2	2.04	152	208	42.1	5.1	2.5	0.2	8.1				2009-06-15	2009-06-23	3	2	1	2	1	7	1	1	1
544910	F	72	156	55	22.6003	III	I	4	18	0	153.182	2.40909	78	337	39.6	5.3	2.2	0.2	7.8	3.1	4	3.2	2009-06-11	2009-06-17	3	2	1	4	2	13	1	1	2
544986	F	52	156	52.5	21.573	II	II	7	13	1	159	2.15	114	318	38.9	4.3	2	0.2	6.6	2.2	94		2009-06-12	2009-06-16	4	3	0	4	2	34	11	3	2
545027	M	64	150	51	22.6667	II	III	5	17	0	74.234	1.00553	95	220	36.2	2.98	2.9636	0.1178	6.2	619.9	7	2	2009-06-12	2009-06-17	2	2	1	4	2	21	7	3	2
545192	M	62	165	64.5	23.6915	II	III	4	12	0	125.909	1.59091	136	277	34.5	3.5	2.2	0.4	6.4				2009-06-15	2009-06-17	3	2	1	4	2	21	8	3	2
545533	M	59	171	76	25.9909	I	I	2	16	0	173.846	1.92308	102	226	40.9	2.5	1.3	0.5	4.3	2.4	2.7	2.6	2009-06-16	2009-06-19	3	2	1	1	1	3	0	0	1
545763	F	70	163	75	28.2284	II	I	4	10	0	105	1.45	110	210	38.5	2.9	2	0.1	5.1	1.9	450	1.3	2009-06-19	2009-06-22	2	2	1	4	2	14	7	3	2
545884	F	36	167	47	16.8525	III	III	3	12	0	116.25	1.375	137	186	36.7	2.2	1.6	0.6	4.4	2.1	< 2.00	2.7	2009-06-23	2009-06-24	4	2	1	1	1	30	0	0	2
546547	F	49	158	61	24.4352	II	III	4	17	0	128.333	2.55556	119	231	40.6	4.6	1.8	0.2	6.6				2009-06-24	2009-06-30	2	2	1	4	2	20	15	3	2
546904	M	46	165	59	21.6713	II	III	5	12	0	106.842	0.947368	152	203	46.3	1.8	1.9	0.2	4	1.2	5		2009-06-29	2009-07-02	3	2	1	4	2	24	6	2	2
547111	F	47	153	52	22.2137	II	III	4	21	0	261.538	3.61538	83	340	38.9	4.7	1.3	0.4	6.5	2.3	20	2.6	2009-06-29	2009-07-03	3	2	1	4	2	8	8	3	1
548068	M	68	158	54	21.6311	II	III	8	20	0	79.6	1.08	123	199	38.4	2.7	2.5	0.1	5.7	0.9	3	3.2	2009-07-07	2009-07-13	3	3	0	4	2	47	19	3	2
548496	M	71	150	50	22.2222	II	IV	4	11	0	84.8276	1.58621	108	246	39.6	4.6	2.9	0.3	7.9	14.5	< 2.00		2009-07-11	2009-07-14	2	2	1	4	2	3	3	2	2
548886	M	77	165	59	21.6713	III	III	4	20	0	131.579	3.52632	120	250	36.8	6.7	1.9	0.2	9.1	3.1	18	1.6	2009-07-14	2009-07-22	3	2	1	4	2	10	2	1	2
549064	M	67	170	62	21.4533	II	III	5	13	0	86.9231	1.34615	150	226	43.8	3.5	2.6	0.3	6.5	1.4	7	1.2	2009-07-16	2009-07-17	3	2	1	4	2	13	7	3	2
549071	M	67	170	66	22.8374	III	III	2	30	0	130.455	1.59091	89	287	38.8	3.5	2.2	0	5.8				2009-07-23	2009-07-30	2	2	1	4	2	17	5	2	2
549199	M	56	167	60	21.5139	II	III	6	12	0	98.6667	1.46667	127	148	39.6	2.2	1.5	0.2	4	1.8	7	0.8	2009-07-20	2009-07-21	3	2	1	4	2	33	31	3	2
549267	M	82	165	49	17.9982	II	III		17	1	105.882	3.17647	177	180	39.9	5.4	1.7	0.4	7.6	1670	641	3.8	2009-07-17	2009-07-21	3	3	0	4	2	25	22	3	2
549303	M	53	172	54	18.2531	II	IV	3	11	0	88.0952	1.42857	153	185	42	3	2.1	0.3	5.6				2009-07-17	2009-07-20	3	2	1	1	1	27	0	0	2
549935	M	46	170	51	17.6471	II	III	3	11	0	73.1818	1.63636	143	161	46	3.6	2.2	0.3	6.4	1.1	6	3.1	2009-07-27	2009-07-28	4	2	1	1	1	26	0	0	2
550301	M	54	170	51	17.6471	II	IV	5	13	1	133.81	2.80952	151	281	41.5	5.9	2.1	0.3	8.4				2009-07-25	2009-07-29	3	2	1	4	2	10	9	3	2
550338	F	75	158	52	20.83	II	III	4.5	18	0	123.636	1.81818	100	272	35.7	4	2.2	0.2	6.8				2009-07-25	2009-07-29	3	2	1	4	2	6	1	1	2
550595	M	62	175	70	22.8571	II	III	1.8	16	0	104.737	1.52632	134	199	41.7	2.9	1.9	0.1	5.1				2009-07-27	2009-08-03	3	2	1	4	2	21	0	0	2
551465	M	50	168	56	19.8413	II	III	6	14	1	123.571	4.85714	146	173	46.4	6.8	1.4	0.1	8.5	1.1	3674	9.3	2009-08-04	2009-08-06	3	2	1	4	2	14	14	3	2
551540	F	38	155	43	17.898	I	III		22	1	197.059	2.35294	97	335	40.2	4	1.7	0.1	5.8	37.9	> 1200.00		2009-08-04	2009-08-10	4	3	0	4	2	14	14	3	2
551595	F	70	157	51	20.6905	II	III	5	22	0	113.043	2.47826	99	260	36.8	5.7	2.3	0.1	8.2	1	5	1.9	2009-08-05	2009-08-07	3	2	1	4	2	39	38	3	2
551831	M	72	170	62	21.4533	II	III		19	0	92	1.5	128	184	43.1	3	2	0.1	5.3	1.5	6	2.2	2009-08-06	2009-08-13	1	2	1	1	1	11	0	0	2
551835	M	77	160	49	19.1406	II	IV	7	35	1	182.667	1.06667	69	274	31.1	1.6	1.5	0.2	3.4	4.6	409	1.2	2009-08-07	2009-08-11	4	2	1	4	2	8	3	2	1
552154	M	79	170	59	20.4152	II	III	5	22	1	170.526	1.26316	104	324	34.4	2.4	1.9	0.1	5.1	97.7	12	1.5	2009-08-11	2009-08-13	3	2	1	4	2	9	9	3	1
552273	M	75	175	62	20.2449	II	III	2.5	20	0	233.636	5.09091	105	257	43.7	5.6	1.1	0.5	7.2	1.8	< 2.00	2.9	2009-08-11	2009-08-17	2	2	1	2	1	13	3	2	2
552292	M	55	179	71	22.1591	II	III	3	12	0	62.0588	1.70588	127	211	45.4	5.8	3.4	0.1	9.4	1.2	8	2.9	2009-08-11	2009-08-14	3	2	1	4	2	5	5	2	1
552393	M	73	158	61.5	24.6355	II	III	8	13	0	129.231	2.30769	120	168	39.1	3	1.3	0	4.4	59.7	9184	1.7	2009-08-14	2009-08-18	4	2	1	4	2	16	7	3	2
552409	M	64	168	55	19.487	II	III	1.5	17	0	76.6667	1.83333	136	138	39.9	3.3	1.8	0.1	5.4	2.3	11	2.4	2009-08-12	2009-08-20	3	2	1	1	1	9	0	0	2
552493	M	49	168	53	18.7783	II	III	3	12	0	88.5	2.15	143	177	42.4	4.3	2	0.1	6.5	13.1	10	31.1	2009-08-12	2009-08-14	3	2	1	4	2	13	6	2	2
552626	M	68	166	51	18.5078	III	III	5	20	1	63.4615	1.84615	123	165	41.2	4.8	2.6	0.2	7.7				2009-08-15	2009-08-18	3	3	0	4	2	15	3	2	2
552640	M	48	170	62	21.4533	II	III	5	17	1	163.889	1.83333	63	295	33.7	3.3	1.8	0	5.4	31	4863	1.6	2009-08-14	2009-08-19	3	2	1	4	2	10	3	2	1
552742	M	33	179	82.5	25.7483	II	IV	3	38	0	78	1.76	60	195	37.3	4.4	2.5	0.5	7.4	1.8	1315	4.4	2009-08-14	2009-08-24	3	1	0	2	1	31	6	2	2
552835	M	53	170	64	22.1453	II	I	5	14	0	117.273	1	120	258	40.4	2.2	2.2	0.1	4.5	2.2	29	3.2	2009-08-14	2009-08-18	4	2	1	4	2	21	0	0	2
552993	F	70	158	45	18.026	II	II	5	7	0	220	6.83333	88	132	37	4.1	0.6	0.1	4.8	1.5	56	1.8	2009-08-17	2009-08-21	2	2	1	2	1	15	1	1	2
553058	F	66	160	57	22.2656	II	III	5	15	0	152.353	1.23529	66	259	33.7	2.1	1.7	0.1	4	2.2	9	1572.4	2009-08-17	2009-08-20	3	2	1	4	2	17	2	1	2
553098	M	41	162	54	20.5761	II	IV	1.5	12	0	129.333	4.93333	151	194	45.9	7.4	1.5	0.1	9.2	1.8	8	2.1	2009-08-17	2009-08-19	4	2	1	1	1	13	0	0	2
553473	M	60	170	52	17.9931	II	III	3	23	0	75.4167	1.83333	154	181	44.8	4.4	2.4	0.5	7.9				2009-08-24	2009-08-31	2	2	1	4	2	13	0	0	2
553747	M	44	170	66.5	23.0104	II	I	2	13	0	67.9412	1	147	231	47	3.4	3.4	0.6	7.5	2.7	2	2.7	2009-08-22	2009-08-25	3	2	1	4	2	16	0	0	2
554037	M	82	170	55	19.0311	III	III		15	0	316.154	4.46154	93	411	34.4	5.8	1.3	0.9	8.1	7.9	48	1.7	2009-08-25	2009-08-28	3	3	0	4	2	4	0	0	1
554206	M	61	162	55	20.9572	II	IV	6	13	0	232.143	2.42857	64	325	36.8	3.4	1.4	0.3	5.1	1.2	22		2009-08-26	2009-08-31	3	2	1	4	2	12	6	2	1
554330	M	47	165	75	27.5482	II	III	0.8	18	0	86.6667	2.38095	150	182	47.9	5	2.1	0.5	7.8	2.8	5	2.7	2009-08-27	2009-08-31	3	2	1	1	1	12	0	0	2
554409	M	86	158	50	20.0288	III	IV	2.5	20	0	150	4.91667	129	180	39.6	5.9	1.2	0.6	8.1	3.3	302	1.4	2009-08-27	2009-08-31	2	2	1	4	2	7	1	1	1
554424	M	44	171	55	18.8092	II	III	2	16	0	168.261	1.6087	116	387	40.4	3.7	2.3	0.6	6.9	1.4	< 2.00	3.4	2009-08-28	2009-09-02	3	2	1	2	1	22	5	2	2
554472	M	78	167	60	21.5139	II	III	1	23	0	81.7647	1.29412	137	139	43.3	2.2	1.7	0.3	4.3	2	5	3.3	2009-08-29	2009-09-01	1	2	1	1	1	51	0	0	2
554937	F	68	160	47	18.3594	III	II	2	13	0	100.455	1.81818	141	221	44.3	4	2.2	0.3	6.6	1.3	6	3.6	2009-09-01	2009-09-04	4	1	0	1	1	2	0	0	1
555210	M	39	175	77	25.1429	II	III		13	0	73.3333	1.73333	175	220	45.3	5.2	3	0.7	9.1	1.8			2009-09-04	2009-09-07	3	2	1	4	2	6	2	1	1
555734	M	55	172	60	20.2812	II	IV	2	11	0	76.4706	1.52941	127	130	43.4	2.6	1.7	0.3	4.9	1.4	7	3.2	2009-09-08	2009-09-10	3	2	1	2	1	27	2	1	2
555746	M	42	180	74	22.8395	II	III	2	13	0	69.4444	0.833333	126	125	42.7	1.5	1.8	0.4	3.9	4.9	< 2.00	2.5	2009-09-09	2009-09-11	3	2	1	1	1	15	0	0	2
556196	M	59	162	51	19.433	I	I	3	17	0	92.2222	1.38889	133	166	38.7	2.5	1.8	0.3	4.9	1.2	3	2.6	2009-09-12	2009-09-15	3	2	1	4	2	16	3	2	2
556962	M	76	160	55.5	21.6797	II	III	7	31	0	458.571	4.85714	86	321	31.4	3.4	0.7	0.4	4.5	1			2009-09-19	2009-09-29	2	2	1	4	2	6	0	0	1
557024	M	69	165	56	20.5693	III	IV		38	0	78.3333	2.27778	103	141	29.8	4.1	1.8	0.3	6.4	4.1	9	2.8	2009-09-23	2009-09-23	1	2	1	1	1	5	0	0	2
557215	M	55	170	70	24.2215	II	I	1	17	0	68.5185	0.814815	141	185	43.6	2.2	2.7	0.6	5.5	2.2	4.3	3.5	2009-09-21	2009-09-25	2	2	1	1	1	8	0	0	1
557233	M	89	170	50	17.301	III	III	4	14	0	100.625	4.5625	130	161	36.4	7.3	1.6	0.5	9.6	89.3	183	58.3	2009-09-21	2009-09-23	3	2	1	4	2	16	6	2	2
557461	M	63	170	61	21.1073	II	III	1	16	0	133.077	1	123	173	40.1	1.3	1.3	0.4	3.1	2.8	3	2.6	2009-09-22	2009-09-28	4	2	1	2	1	11	0	0	2
557693	M	82	160	46.5	18.1641	II	IV	5	36	0	121.154	1.84615	120	315	35.1	4.8	2.6	0.4	8.1	18.5			2009-09-25	2009-10-08	3	2	1	4	2	8	0	0	1
557732	M	66	166	54	19.5965	II	IV	7	17	0	168.235	2.76471	94	286	31.8	4.7	1.7	0.3	7	1.3	3		2009-09-29	2009-10-06	2	2	1	4	2	22	1	1	2
557956	F	75	158	48	19.2277	II	I	2.5	27	0	97.5	1.5	107	156	38.2	2.4	1.6	0.5	4.6				2009-09-26	2009-10-05	4	2	1	4	2	7	5	2	1
558657	M	45	170	52.5	18.1661	II	III	4	11	1	76.6667	1.62963	119	207	38.3	4.4	2.7	0.3	7.6	1.9	3	1.5	2009-10-05	2009-10-07	3	2	1	4	2	3	2	1	1
558768	F	71	163	55	20.7008	II	III	3	13	0	187.5	1.91667	88	225	41.3	2.3	1.2	0.2	3.7	2.5	505	5.5	2010-01-23	2010-01-27	3	2	1	4	2	11	4	2	2
559064	M	78	165	43.5	15.978	II	III	5	13	0	138.889	3.61111	108	250	38.5	6.5	1.8	0.4	8.8	34.4	137		2009-10-07	2009-10-12	3	1	0	4	2	8	0	0	2
559469	F	59	156	58	23.833	II	III	1.5	22	0	152.667	1.13333	129	229	44.4	1.7	1.5	0.2	3.6	1.7			2009-10-13	2009-10-20	2	2	1	1	1	11	0	0	1
559706	M	67	175	63.5	20.7347	II	III	2	16	0	100	2.27778	139	180	44.2	4.1	1.8	0.2	6.4				2009-10-12	2009-10-20	3	2	1	4	2	8	3	1	1
559732	M	72	172	62.5	21.1263	II	IV	4	63	0	138.75	4.0625	133	222	38.3	6.5	1.6	0.3	8.6	14544.8	5	3.1	2009-10-13	2009-10-28	2	2	1	4	2	0	0	0	3
559878	M	75	157	46	18.662	II	IV	2	18	0	127.143	1.42857	106	178	35	2	1.4	0.3	4	1.9	9	28.5	2009-10-16	2009-10-20	3	2	1	1	1	13	1	1	2
559920	M	72	170	66	22.8374	II	III	5.5	17	0	155.263	3.57895	116	295	29.7	6.8	1.9	0.5	9.4	2.7	< 2.00	2.4	2009-10-16	2009-10-21	2	2	1	4	2	11	8	3	2
560011	F	68	152	53.5	23.1562	II	III	2	15	0	140	1.64286	104	392	35.1	4.6	2.8	0.4	8	9.8	65	2.2	2009-10-15	2009-10-19	4	2	1	2	1	9	1	1	2
560053	M	71	160	53.5	20.8984	II	II	1.5	13	0	85	4.83333	83	102	34.4	5.8	1.2	0.5	7.6	1.9	6	2.6	2009-10-15	2009-10-19	3	2	1	2	1	8	1	1	2
560144	M	75	171	75	25.6489	II	IV	4	21	0	88.6957	1.69565	152	204	45.1	3.9	2.3	0.6	7.2	2.2	4	2.9	2009-10-15	2009-10-23	2	2	1	2	1	6	1	1	1
560422	F	47	159	46.5	18.3933	II	IV	4.5	24	0	259.091	2.27273	92	285	38.1	2.5	1.1	0.4	4	0.8	4	4.3	2009-10-19	2009-10-27	3	2	1	4	2	23	4	2	2
560695	M	52	165	43	15.7943	II	III	2	14	1	120	2.29412	123	204	40.7	3.9	1.7	0.3	6.1	133	2	14.4	2009-10-23	2009-10-27	3	2	1	2	1	8	6	2	1
561334	F	68	160	69	26.9531	II	I	5	12	1	140.833	2.08333	102	338	41.1	5	2.4	0.5	8.6	6.4	1183	2	2009-10-26	2009-10-28	1	1	0	4	2	14	6	2	2
561394	M	51	159	47	18.591	II	III	3.5	14	0	203.75	1.75	122	326	41.6	2.8	1.6	0.5	5	6.9	5	4.1	2009-10-26	2009-10-29	3	2	1	4	2	12	3	2	2
561815	F	64	148	41	18.718	II	III	5	13	0	96.25	1.0625	112	154	35.3	1.7	1.6	0.2	3.5	21.2	10		2009-10-31	2009-11-04	2	2	1	4	2	3	2	1	1
561846	M	48	178	75	23.6713	II	II	4.5	13	0	267.5	3.41667	102	321	36.8	4.1	1.2	0.5	6	1.5	32	2.8	2009-10-30	2009-11-03	3	2	1	4	2	27	20	3	2
561893	F	54	158	60	24.0346	II	IV	3	12	0	129.091	2.04545	139	284	43.9	4.5	2.2	0.7	7.5	5.6	12	3.1	2009-10-31	2009-11-03	3	2	1	4	2	28	3	2	2
562503	M	77	165	71	26.079	III	III	7	19	0	306.667	2.86667	84	460	30	4.3	1.5	0.6	6.4	2.1	5	2.4	2009-11-04	2009-11-09	3	2	1	4	2	11	2	1	2
562665	M	45	168	71	25.1559	II	III	1.2	21	0	93.1818	1.5	145	205	45.9	3.3	2.2	0.3	6.1	3.2	10	5.6	2009-11-11	2009-11-16	3	2	1	2	1	19	0	0	2
562683	M	75	170	59	20.4152	II	III	4	17	0	329.091	2.81818	116	362	40.6	3.1	1.1	0.3	4.9	43.8	26	2.1	2009-11-06	2009-11-10	2	2	1	4	2	7	1	1	1
563267	F	73	150	45	20	III	III	3	12	0	66.6667	1.22222	122	120	47	2.2	1.8	0.3	4.4	1.2	92	3.1	2009-11-12	2009-11-13	3	2	1	4	2	11	4	2	2
563419	M	57	167	47	16.8525	III	I	5	14	0	226.364	3	117	249	39.2	3.3	1.1	0.2	4.7	8.1	102	4.8	2009-11-11	2009-11-16	2	2	1	4	2	18	4	2	2
563553	F	68	158	40	16.0231	II	III	2	13	0	219.286	1.92857	111	307	37.4	2.7	1.4	0.2	4.6	1.9	3	5.5	2009-11-14	2009-11-17	2	2	1	1	1	37	2	1	2
563777	M	59	156	59	24.2439	I	IV	2	31	0	86.3636	1.81818	133	95	42.5	2	1.1	0.3	3.5	0.8	4	2.5	2009-11-14	2009-11-19	4	2	1	1	1	10	0	0	2
564029	M	58	176	82	26.4721	II	II	3	26	0	116.923	2	147	152	44.2	2.6	1.3	0.2	4.5	2	20	5	2009-11-16	2009-11-18	3	2	1	4	2	7	1	1	1
564405	M	71	160	56	21.875	II	II	4	25	0	161.176	1.29412	112	274	39.3	2.2	1.7	0.1	4.1	1.4	41	5.7	2009-11-19	2009-11-24	3	2	1	4	2	11	2	1	2
564462	M	86	172	70	23.6614	III	III	8	36	0	82.7273	2.63636	93	182	29.8	5.8	2.2	0.7	8.8	135.1	18	3.3	2009-11-19	2009-11-26	3	2	1	4	2	11	1	1	2
564963	M	48	168	60	21.2585	II	III	5	14	0	198.667	1.66667	84	298	31.7	2.5	1.5	0.1	4.3	10.1	4	1.1	2009-11-24	2009-11-26	1	2	1	4	2	7	5	2	1
565225	M	58	173	55.5	18.5439	II	IV	4	14	0	80.8696	1.3913	129	186	42.2	3.2	2.3	0.2	5.9	1.2	4	2.8	2009-11-26	2009-11-30	3	2	1	4	2	23	5	2	2
565413	M	60	168	50	17.7154	II	III	2.5	20	0	205	6	143	164	46.7	4.8	0.8	0.4	6	1	< 2.00	1.9	2009-11-27	2009-12-04	4	2	1	4	2	15	11	3	2
565476	F	77	153	50	21.3593	III	II	1	17	0	98.8235	1.76471	106	168	39.3	3	1.7	0.1	5	18.7	10	4.9	2009-11-27	2009-12-01	2	2	1	2	1	3	2	1	2
565484	M	70	170	50	17.301	II	IV	4	25	1	150	2.5	90	180	40.5	3	1.2	0.3	4.7				2009-11-27	2009-12-03	2	2	1	4	2	6	4	2	2
565584	M	73	169	51	17.8565	II	I	7	12	1	288	6.5	124	288	39.8	6.5	1	0.5	8.2	172.2	5	2.9	2009-11-28	2009-12-02	3	2	1	4	2	9	8	3	2
565592	M	56	172	71	23.9995	II	II	5	20	0	120	2.33333	127	216	46.5	4.2	1.8	0.2	6.4	1.3	< 2.00	3.6	2009-11-28	2009-12-08	2	2	1	4	2	47	0	0	2
565767	M	66	168	77	27.2817	II	IV		17	0	64.2105	2.26316	156	122	42.9	4.3	1.9	0.3	6.6	2.7	5	2.8	2009-11-30	2009-12-03	2	2	1	4	2	9	0	0	2
565782	M	82	160	57	22.2656	II	IV	2.5	204	0	139.375	2.0625	98	223	41	3.3	1.6	0.3	5.2	2.7	9	2.3	2009-12-01	2009-12-29	3	2	1	4	2	12	2	1	2
565788	M	87	175	55	17.9592	III	I	5	72	0	108.462	2.53846	115	141	30.6	3.3	1.3	0.5	5.4	1.7			2009-12-01	2009-12-29	2	2	1	4	2	9	0	0	2
565841	M	78	165	73	26.8136	II	II	8	15	0	192.353	3.52941	78	327	38.2	6	1.7	0.7	8.8	16.2	22	3.2	2009-12-01	2009-12-04	2	2	1	4	2	27	19	3	2
566017	M	71	160	58	22.6562	II	III	5	15	0	134.375	3.125	94	215	33.7	5	1.6	0.9	7.7				2009-12-05	2009-12-10	3	2	1	4	2	5	0	0	2
566183	M	77	154	48	20.2395	II	III	4	13	0	76.25	1.1875	82	122	43.5	1.9	1.6	0.2	3.7	1.9	2	2.3	2009-12-03	2009-12-07	2	2	1	4	2	9	0	0	2
566401	M	58	165	52	19.1001	I	III	3	13	0	84.7619	1.90476	136	178	44.1	4	2.1	0.2	6.5	2.7	4	2.4	2009-12-05	2009-12-09	2	2	1	4	2	27	1	1	2
566885	F	59	153	46	19.6506	II	III	6	12	1	207.5	1.25	80	332	34.5	2	1.6	0.4	4.16	3.6	11.9	1.7	2009-12-09	2009-12-11	3	2	1	4	2	13	3	2	2
566955	M	56	169	86	30.111	II	III	2	27	0	110	2.42857	147	154	47.6	3.4	1.4	0.2	5.2				2009-12-11	2009-12-17	3	1	0	1	1	13	0	0	2
567344	M	68	170	47.5	16.436	II	III	5	11	1	58.0952	1.66667	129	122	39.6	3.5	2.1	0.3	6.1				2009-12-16	2009-12-18	4	2	1	4	2	33	18	3	2
567436	M	68	165	52	19.1001	II	II	1.5	15	0	105.294	1.41176	115	179	38.2	2.4	1.7	0.2	4.5	1.3	5	5	2009-12-15	2009-12-18	3	2	0	1	1	16	0	0	2
567725	M	74	172	84	28.3937	III	IV	2	20	0	95.5	1.4	115	191	31.3	2.8	2	0.4	5.4	1.2	5	3.9	2009-12-17	2009-12-25	3	2	1	2	1	10	0	0	2
567852	M	72	172	70	23.6614	III	I	3	18	0	91.8182	1.59091	127	202	40.3	3.5	2.2	0.3	6.2	2.5	9.4	1.4	2009-12-18	2009-12-22	3	2	1	4	2	12	4	2	2
567978	M	75	170	78	26.9896	III	III	2	26	0	144.615	3	149	188	48.6	3.9	1.3	0.3	5.8	1.8	3	4.3	2009-12-18	2009-12-22	2	2	1	4	2	7	1	1	2
568011	M	60	172	57	19.2672	I	IV	5	16	0	219.333	2.86667	61	329	30.4	4.3	1.5	0.5	6.4	10.6	69	2.3	2009-12-19	2009-12-23	3	2	1	4	2	10	6	2	2
568098	M	50	lose	61	#VALUE!	II	III	4.5	11	0	430	13.3333	124	258	34.9	8	0.6	0.3	8.9				2009-12-22	2009-12-20	3	2	1	4	2	21	0	0	2
568183	M	65	164	65	24.1672	II	IV	3	16	0	166.25	2.0625	129	266	41.5	3.3	1.6	0.3	5.4	10.4	5		2009-12-21	2009-12-24	3	2	1	4	2	6	2	1	1
568272	M	64	156	61	25.0657	II	III	2	20	0	177.647	1.05882	132	302	37.1	1.8	1.7	0.5	4.2	26.8	21.6	1.7	2009-12-23	2009-12-28	1	2	1	4	2	18	0	0	2
568289	M	47	163	51	19.1953	II	III	4	14	0	124.5	2	148	249	39.9	4	2	0.3	6.5	1.5	3	4.3	2009-12-24	2009-12-29	2	1	0	4	2	27	0	0	2
568302	M	83	171	lose	#VALUE!	III	III	3	28	0	128.571	2.28571	60	180	27.3	3.2	1.4	0.4	5.2	13.2	> 12000.00	4.4	2009-12-22	2009-12-30	2	2	1	4	2	8	0	0	1
568399	F	61	160	42	16.4062	II	III	4	14	0	103.889	2.88889	145	187	38.7	5.2	1.8	0.2	7.6	1.5	58	6.7	2009-12-23	2010-01-06	2	1	0	4	2	13	0	0	2
568759	M	63	170	62	21.4533	II	III	0.5	10	0	161.667	2.58333	136	194	41.4	3.1	1.2	0.3	4.7	1.8	3	2.9	2009-12-25	2009-12-29	1	2	1	1	1	14	0	0	2
568979	F	70	160	54	21.0938	II	IV	3	17	0	77.8571	1.21429	111	218	38.6	3.4	2.8	0.3	6.6	2	33	1.8	2009-12-28	2009-12-30	3	2	1	4	2	12	3	2	2
569175	M	67	166	59	21.4109	II	IV	2.5	28	0	102.353	2.11765	138	174	36.8	3.6	1.7	0.6	6.3				2009-12-30	2010-01-07	3	2	1	4	2	17	4	2	2
569246	F	66	163	65	24.4646	II	I	3	16	0	124	1.48	149	310	48.3	3.7	2.5	0.1	6.4	3.5	19	3.5	2009-12-29	2010-01-06	4	2	1	4	2	8	0	0	2
569606	M	77	lose	51.5	#VALUE!	III	I	4	16	0	242.727	7.45455	109	267	28.8	8.2	1.1	0.4	9.7				2010-01-03	2010-01-03	3	2	1	4	2	11	2	1	2
569679	M	77	166	51	18.5078	II	III	5	15	0	365.455	6	97	402	38.1	6.6	1.1	0.3	8.1	1.3	< 2.00		2010-01-06	2010-01-13	3	2	1	4	2	9	2	1	2
569781	M	59	160	48	18.75	II	III	5	14	0	163.571	3.21429	147	229	45.9	4.5	1.4	0.4	6.4	27			2010-01-04	2010-01-08	2	2	1	4	2	7	1	1	2
569884	M	78	170	56	19.3772	II	III	4	11	0	221.25	5.75	101	177	35.3	4.6	0.8	0.4	5.9	2.4	9	5.2	2010-01-05	2010-01-08	3	2	1	4	2	30	19	3	2
569975	M	76	165	48	17.6309	II	III	4	26	0	286.667	4.55556	130	258	41.9	4.1	0.9	0.3	5.8	3.1	2801	3.4	2010-01-06	2010-01-07	3	2	1	4	2	10	6	2	2
570145	M	61	174	76.5	25.2675	I	I	2	13	0	128.182	1.90909	129	282	49	4.2	2.2	0.3	7.15	3.7	7	2.6	2009-12-02	2010-01-12	2	2	1	4	2	22	2	1	2
570231	M	76	170	72	24.9135	II	III		17	0	97.8261	1.13043	139	225	39.9	2.6	2.3	0.6	5.5	2.5	5	3.1	2010-01-08	2010-01-13	3	2	1	1	1	19	3	2	2
570241	M	63	180	75.5	23.3025	II	III	1	12	0	105	3.05	139	210	47.9	6.1	2	0.4	8.7	3.6	25	2.5	2010-01-08	2010-01-12	3	2	1	4	2	22	0	0	2
570292	F	70	158	58	23.2335	III	I	5	18	1	178.235	2.94118	118	303	39.4	5	1.7	0.4	7.3	9.5	2984	4	2010-01-08	2010-01-14	4	2	1	4	2	5	2	1	1
570850	M	61	167	52	18.6453	II	III	3.5	12	0	212.857	2.78571	91	298	35.3	3.9	1.4	0.3	5.8	1.7	8	4.9	2010-01-13	2010-01-15	2	1	0	2	1	18	1	1	2
570970	F	42	162	50	19.052	II	I	0.8	10	0	60	0.933333	111	90	42.3	1.4	1.5	0.1	3.1	0.5	5	3.4	2010-01-19	2010-01-20	4	2	1	1	1	17	0	0	2
571192	M	56	174	74	24.4418	II	III	4	12	0	84.3478	1.08696	140	194	42.2	2.5	2.3	0.3	5.5	3.4	44	2	2010-01-16	2010-01-20	2	2	1	2	1	12	0	0	2
571198	M	75	165	50	18.3655	II	I		23	1	113.077	1.23077	91	147	36.9	1.6	1.3	0.2	3.1	11	< 2.00	2.9	2010-01-16	2010-01-19	3	2	1	4	2	22	22	3	2
571464	F	42	155	62	25.8065	II	III	2	12	0	115.556	3.16667	123	208	45.8	5.7	1.8	0.3	7.9	2.7	8	1.9	2010-01-20	2010-01-22	3	2	1	1	1	39	0	0	2
571582	M	68	166	73	26.4915	III	I	2	13	0	131.765	2.11765	148	224	43.9	3.6	1.7	0.3	7.9	2.3	4	2.6	2010-01-19	2010-01-22	1	2	1	1	1	28	0	0	2
571709	M	84	165	57	20.9366	III	IV	5	21	0	174.545	2.72727	116	192	35.6	3	1.1	0.2	4.5				2010-01-22	2010-01-28	3	2	1	4	2	12	11	3	2
572062	F	43	151	56.5	24.7796	II	III	1.5	19	1	194	2.6	101	194	40.4	2.6	1	0.5	6.1	101.7	17	5.3	2010-01-25	2010-01-26	4	2	1	4	2	10	10	3	2
572404	M	74	165	68	24.977	II	III	5	23	0	237.692	3.30769	111	309	40	4.3	1.3	0.3	6.2				2010-01-26	2010-01-28	3	2	1	4	2	26	10	3	2
572495	M	81	168	62	21.9671	III	III	4	25	0	112.941	1.58824	126	192	36.8	2.7	1.7	0.4	4.8				2010-01-29	2010-02-03	3	2	1	4	2	16	11	3	2
572589	M	77	172	74	25.0135	II	IV	5	22	0	71.7857	1.17857	126	201	38.1	3.3	2.8	0.2	6.4	8.9	111	3	2010-01-29	2010-02-02	4	2	1	4	2	35	1	1	2
572624	M	63	160	65	25.3906	III	III	4	13	0	138.235	2.88235	133	235	45.3	4.9	1.7	0.4	7.1	1.8	5	2	2010-01-28	2010-02-01	3	2	1	4	2	21	9	3	2
572741	M	60	166	62	22.4996	II	IV	2.5	13	0	126.364	1.27273	157	278	42.2	2.8	2.2	0.2	5.4	5.5	4	4.3	2010-01-29	2010-02-02	2	2	1	2	1	46	0	0	2
572762	F	86	155	48	19.9792	II	IV	5.5	41	1	145	1.64286	94	203	29.1	2.3	1.4	0.3	4				2010-01-29	2010-02-02	4	3	0	4	2	10	5	2	2
573385	M	77	165	52	19.1001	II	I	4.5	14	0	163.846	3.69231	135	213	41.9	4.8	1.3	0.3	6.8	1.6	2	2.2	2010-02-04	2010-02-08	3	2	1	4	2	19	8	3	2
573389	M	60	178	75	23.6713	II	III	4.5	11	0	166.667	10.3333	134	100	38.5	6.2	0.6	0.1	6.9				2010-02-08	2010-02-05	2	2	1	4	2	25	9	3	2
573599	F	46	160	44	17.1875	III	III	5	38	1	223.333	2.53333	86	335	38.6	3.8	1.5	0.7	6.2	6.1			2010-02-05	2010-02-09	3	1	0	4	2	10	8	3	2
574097	M	69	172	58	19.6052	II	IV	2	11	0	101.25	2.5	132	162	44.8	4	1.6	0.2	6.1	3.4	8	1.6	2010-02-11	2010-02-19	3	2	1	2	1	26	5	2	2
574143	M	58	160	69.5	27.1484	II	III	4	30	0	108.889	3.61111	143	196	45.7	6.5	1.8	0.5	9	0.6	4	2.2	2010-02-11	2010-02-19	4	2	1	4	2	23	3	2	2
574428	M	46	168	63	22.3214	II	III	4.5	20	0	121.579	2	125	231	41.1	3.8	1.9	0.5	6.3	2.6	735	1.9	2011-07-12	2011-07-22	1	2	1	2	1	7	2	1	2
574520	M	83	160	65	25.3906	II	III	5	15	0	180.625	2.25	79	289	35.8	3.6	1.6	0.4	5.7				2010-02-18	2010-02-24	4	2	1	4	2	18	1	1	2
574560	M	53	177	63	20.1092	II	III	5	12	0	231.538	3.23077	126	301	44.2	4.2	1.3	0.3	5.8	1.8	11	2.7	2010-02-18	2010-02-23	3	2	1	4	2	14	5	2	2
575312	F	72	160	55.5	21.6797	I	IV	5	15	0	164.211	3.26316	113	312	40.8	6.2	1.9	0.3	8.5	2.5	252	1.7	2010-02-23	2010-02-26	3	2	1	4	2	4	0	0	1
575483	M	72	176	62	20.0155	II	III	2	14	0	84	1.13333	110	126	34.2	1.7	1.5	0.2	3.6	4.3	6	0.9	2010-02-25	2010-03-02	1	2	1	1	1	7	0	0	1
575546	F	76	162	52	19.8141	II	III	5.5	15	0	158.889	3.83333	118	286	33.2	6.9	1.8	0.7	9.6	2.8	9	4.7	2010-02-24	2010-03-02	3	2	1	4	2	20	0	0	2
575681	M	34	178	95	29.9836	II	III	1	11	0	123.913	1.56522	148	285	49.7	3.6	2.3	0.3	6.3	< 0.50	< 2.00	3.6	2010-02-25	2010-02-27	3	2	1	1	1	28	0	0	2
575718	M	72	167	50	17.9282	II	III	8	15	0	89.6667	1.43333	103	269	30.8	4.3	3	0.3	7.9				2010-03-04	2010-03-10	4	2	1	4	2	16	4	2	2
576040	F	65	152	40	17.313	III	III		14	0	312.857	4.14286	88	219	32.2	2.9	0.7	0.2	3.8	10.3	10	3.3	2010-03-01	2010-03-04	3	3	0	4	2	41	23	3	2
576557	F	72	155	58	24.1415	III	III	4	20	0	101.579	1.36842	93	193	37.9	2.6	1.9	0.3	4.9	26.5	13	3.1	2010-03-04	2010-03-10	4	3	0	4	2	14	7	3	2
576755	M	66	173	65.5	21.8851	II	IV	3	14	0	131.053	1.10526	96	249	35.2	2.1	1.9	0.3	4.4	2	3	2.4	2010-03-06	2010-03-10	2	2	1	2	1	11	6	2	2
576865	M	63	162	50	19.052	II	III	3.5	16	0	125.909	1.77273	127	277	42.5	3.9	2.2	0.3	6.8	3.6	5	2.3	2010-03-08	2010-03-15	3	2	1	4	2	35	3	2	2
577165	M	61	160	63	24.6094	II	III	2	13	0	132.5	1.75	110	212	43.5	2.8	1.6	0.4	4.8	2.4	< 2.00	3.6	2010-03-10	2010-03-11	2	2	1	2	1	31	0	0	2
577240	M	54	172	82	27.7177	II	III	3	16	0	77.6	1.6	148	194	44.7	4	2.5	0.3	7.3	1.9	4		2010-03-10	2010-03-15	3	2	1	4	2	8	5	2	2
577532	F	62	160	70	27.3438	II	III		38	0	73.7931	0.965517	125	214	38.7	2.8	2.9	0.3	6.2				2010-03-13	2010-03-16	3	2	1	2	1	50	0	0	2
577616	F	71	155	39.5	16.4412	III	III		12	0	101.333	2.2	117	152	37.5	3.3	1.5	0.2	5	1.5	6	1.4	2010-03-15	2010-03-17	3	2	1	1	1	10	0	0	2
577772	M	72	174	67	22.1297	II	III	2	13	0	87.8261	1.34783	134	202	39.5	3.1	2.3	0.3	6.1	2.6	6	2.6	2010-03-16	2010-03-18	3	2	1	2	1	24	0	0	2
577802	M	61	165	58	21.3039	II	III	4.5	22	0	43.3333	0.866667	135	130	40.4	2.6	3	0.2	6				2010-03-16	2010-03-23	4	3	0	4	2	10	6	2	2
578183	M	76	165	56.5	20.753	II	III	4	70	0	96.6667	1.55556	132	174	40.6	2.8	1.8	0.5	5.7				2010-03-24	2010-03-30	3	2	1	4	2	9	0	0	1
578261	M	59	175	55	17.9592	III	III	1	10	0	83.8095	1.47619	122	176	45.3	3.1	2.1	0.4	5.7	1.7	23.9	2.9	2012-09-18	2012-09-20	4	2	1	1	1	17	0	0	2
578534	M	56	165	57	20.9366	II	III	0.6	12	0	107.778	3	145	194	40	5.4	1.8	0.4	7.8	9	7	2.1	2010-03-22	2010-03-24	1	2	1	1	1	14	0	0	2
578686	F	41	155	52	21.6441	II	III	0.7	15	0	161.25	2.25	104	258	44.2	3.6	1.6	0.3	5.5	< 0.50	5	1.4	2010-03-22	2010-03-24	4	2	1	1	1	23	0	0	2
578976	M	78	160	56	21.875	II	III	5.5	15	0	157.895	3.57895	144	300	40.3	6.8	1.9	0.6	9.4	3.2	6	4	2010-03-24	2010-03-30	3	2	1	4	2	19	2	1	2
579217	M	55	165	61	22.4059	II	IV	5.5	17	0	199.231	2.46154	98	259	31.7	3.2	1.3	0.4	5	2.5	7	2.5	2010-03-26	2010-03-30	4	2	1	4	2	29	0	0	2
579670	M	68	172	62	20.9573	II	III	2.5	13	0	171.538	4.46154	146	223	42.5	5.8	1.3	0.2	7.4	1.6	< 2.00		2010-03-30	2010-04-01	3	2	1	4	2	11	3	2	2
579934	M	70	165	57	20.9366	II	I	2	16	0	105.294	1.76471	120	179	37.8	3	1.7	0.2	5.3	3.3	3	3.9	2010-04-01	2010-04-06	2	2	1	1	1	10	0	0	2
580004	F	67	152	45	19.4771	II	I	1.5	13	0	211.818	3	108	233	43.8	3.3	1.1	0.2	4.7	2.3	5	2.4	2010-04-02	2010-04-06	3	2	1	2	1	31	6	2	2
580008	M	52	170	59	20.4152	II	I	2	15	0	156	2.9	107	156	31.5	2.9	1	0.3	4.3	2.3	28		2010-04-02	2010-04-06	4	2	1	4	2	26	8	3	2
580028	M	61	168	80	28.3447	III	III	2.5	14	1	118	2.9	142	236	43.7	5.8	2	0.5	8.5	2.6	6	2.6	2010-04-02	2010-04-08	3	2	1	4	2	19	19	3	2
580345	M	75	160	56.5	22.0703	III	III	3	19	0	92.9412	1.41176	158	158	41.9	2.4	1.7	0.3	4.6	3	23	3.5	2010-04-08	2010-04-15	3	2	1	4	2	7	1	1	1
580496	M	51	170	72	24.9135	I	III	3	15	1	134	1.53333	148	201	43.6	2.3	1.5	0.1	4.1	2.8	24	6.2	2010-04-06	2010-04-12	3	2	1	4	2	16	10	3	2
580617	F	73	156	50	20.5457	II	II	4	12	1	135.217	1.65217	99	311	40.5	3.8	2.3	0.4	6.6	24.9	408		2010-04-07	2010-04-09	1	2	1	4	2	32	27	3	2
580808	M	56	175	65	21.2245	I	III		13	0	87.8947	0.842105	161	167	42.9	1.6	1.9	0.2	3.7				2010-04-09	2010-04-12	3	2	1	1	1	39	0	0	2
580874	M	63	165	55	20.202	III	II	5	11	0	170.667	1.93333	119	256	34.1	2.9	1.5	0.3	5	0.9	8		2010-04-09	2010-04-12	3	2	1	4	2	30	20	3	2
582391	M	67	170	61.5	21.2803	II	II		19	0	87	1.75	153	174	43.3	3.5	2	0.5	6.2	2	4	1.7	2010-11-10	2010-11-12	3	1	0	1	1	6	0	0	1
582529	M	57	174	74.5	24.6069	II	III	5	16	0	97.8261	1.3913	140	225	36.9	3.2	2.3	0.5	6.1				2010-11-11	2010-11-15	3	2	1	4	2	8	2	1	2
582563	M	54	172	79.5	26.8726	II	III	5	18	0	151.25	1.625	156	242	46	2.6	1.6	0.4	4.8	3.7	< 2.00	2.6	2010-11-12	2010-11-15	3	2	0	4	2	2	1	1	2
582645	F	55	160	63	24.6094	II	III	6	15	1	148.667	2.33333	116	223	39.6	3.5	1.5	0.2	5.3	5.7	< 2.00	2.3	2010-11-12	2010-11-17	3	2	1	4	2	37	22	3	2
582853	M	79	162	60	22.8624	II	III	6	23	0	188.333	2.41667	108	226	44.5	2.9	1.2	0.4	4.5	2.9	36	4	2010-11-15	2010-11-22	4	3	0	4	2	5	1	1	1
583236	M	73	170	68.5	23.7024	II	III	6	14	1	80.9091	1.72727	103	178	35	3.8	2.2	0.3	6.4	4.9	152	4.1	2010-04-21	2010-04-26	2	2	1	4	2	11	9	3	2
583307	M	60	170	62	21.4533	I	III		15	0	86.25	1.25	148	207	40.4	3	2.4	0.1	6.4	1.1	2		2010-04-23	2010-04-27	2	1	0	1	1	19	0	0	2
583705	M	50	165	60	22.0386	II	III	5.5	20	0	186.316	2.42105	134	354	41.7	4.6	1.9	0.4	7	1.1	< 2.00	5.5	2010-04-24	2010-05-04	2	2	1	4	2	16	10	3	2
584454	M	76	155	51	21.2279	II	III	3	20	0	76.4706	2.58824	105	130	38.6	4.4	1.7	0.6	7	2.4	119	2.1	2010-04-30	2010-05-04	3	2	1	4	2	4	2	1	2
584541	M	73	165	54	19.8347	II	III	9	27	0	203.158	1.73684	92	386	37.7	3.3	1.9	0.3	5.9	3.3			2010-05-02	2010-05-05	3	2	1	4	2	18	17	3	2
584711	M	52	170	75	25.9516	II	III	1.5	11	0	90.4348	1.34783	148	208	44.2	3.1	2.3	0.5	5.9	1.8	7	4.4	2010-05-04	2010-05-05	4	2	1	1	1	6	0	0	2
584914	M	67	170	61	21.1073	II	III	4	11	0	130	3.09091	114	143	38.1	3.4	1.1	0.3	4.9	5.7	> 12000.00		2010-05-04	2010-05-06	2	3	0	4	2	17	6	2	2
584943	M	72	165	52	19.1001	III	IV	3	23	1	127.5	2	110	204	39.1	3.2	1.6	0.5	5.5	2.9	54	4.4	2010-05-05	2010-05-07	3	2	1	4	2	15	2	1	2
584959	M	54	169	60	21.0077	II	III	6	24	0	157.059	3	131	267	38.4	5.1	1.7	0.3	7.3				2010-05-05	2010-05-13	3	2	1	4	2	24	19	3	2
585131	F	59	156	45	18.4911	II	III	2.5	14	0	90.4545	0.818182	127	199	41.9	1.8	2.2	0.3	4.4	0.8	< 2.00	3	2010-05-06	2010-05-10	3	2	1	4	2	17	2	1	2
585262	M	74	170	60	20.7612	II	III	8	16	1	208.182	3	132	229	34.5	3.3	1.1	0.2	4.9				2010-05-06	2010-05-11	2	2	1	4	2	8	1	1	1
585671	M	45	170	60	20.7612	I	III	3.5	10	0	271.25	3.625	60	217	39.5	2.9	0.8	0.4	4.2	< 0.50	3		2010-05-10	2010-05-12	3	2	1	4	2	17	0	0	2
586088	M	72	170	56	19.3772	II	II		15	1	257.5	10.75	108	206	35.1	8.6	0.8	0.3	9.8				2010-05-12	2010-05-18	4	3	0	4	2	10	10	3	2
586190	M	63	170	62	21.4533	II	IV	6	13	0	216.429	3.5	139	303	41.5	4.9	1.4	0.4	7.1	0.7	404		2010-05-14	2010-05-17	3	2	1	4	2	27	2	1	2
586255	M	77	172	52.5	17.7461	II	III	6	21	0	104.762	2.28571	107	220	33.8	4.8	2.1	0.5	7.6	1.7	6	1.9	2010-05-14	2010-05-19	3	2	1	4	2	31	3	2	2
586447	M	74	164	55	20.4491	II	III	3.5	16	0	114.375	1.875	106	183	37	3	1.6	0.2	5	1.3	4	3	2010-05-17	2010-05-21	2	2	1	4	2	15	5	2	2
586631	M	37	173	76	25.3934	II	IV	2.8	50	0	73.5714	1.21429	125	206	43.8	3.4	2.8	0.4	6.6	1.6	12	4.3	2010-05-18	2010-05-24	4	2	1	4	2	17	9	3	2
586671	M	77	170	59	20.4152	II	III	3.5	23	0	83.5294	2.52941	146	142	41.7	4.3	1.7	0.2	6.2	1.5	7		2010-05-17	2010-05-20	2	2	1	4	2	14	11	3	2
586767	M	62	170	69	23.8754	II	III	3.5	11	0	96.087	1.17391	140	221	44.2	2.7	2.3	0.3	5.4	3	37	2.5	2010-05-18	2010-05-20	3	2	1	4	2	16	5	2	2
586942	M	66	175	79	25.7959	II	IV	3	207	0	85	1.2	141	170	43.4	2.4	2	0.3	4.9				2010-05-22	2010-05-24	4	2	1	4	2	16	3	2	2
587124	M	70	168	67.5	23.9158	II	IV	3	20	0	86.4286	2.78571	123	121	38.4	3.9	1.4	0.4	5.8	1.2	6	5	2010-05-21	2010-05-26	1	2	1	4	2	13	0	0	2
587186	M	70	172	58	19.6052	II	III	3	12	0	70	1.22222	127	126	38.6	2.2	1.8	0.1	4.3	3.6	12	3	2010-05-21	2010-05-24	2	2	1	2	1	10	5	2	2
587278	F	48	160	54	21.0938	II	III	6	13	0	159.444	1.94444	91	287	36.1	3.5	1.8	0.1	5.6	15.3	1162	2.2	2010-05-21	2010-05-26	3	2	1	4	2	19	4	2	2
587640	M	65	170	73	25.2595	II	II	2.5	31	0	132.353	2	131	225	42.5	3.4	1.7	0.2	5.3	2.2	10	3.1	2010-05-24	2010-05-27	4	2	1	4	2	10	4	2	2
587650	F	58	170	50	17.301	II	IV	1	16	0	96.7857	1.78571	138	271	37.7	5	2.8	0.4	8.3	2.9	14	3.1	2010-05-25	2010-06-01	2	2	1	2	1	8	0	0	1
587701	F	71	156	56	23.0112	II	III	4	17	0	118.421	1.73684	89	225	34.1	3.3	1.9	0.2	5.5	1.6	3	1.4	2010-05-25	2010-05-28	3	2	1	4	2	14	0	0	2
587862	M	56	158	61	24.4352	II	IV	0.5	11	0	115	2.36364	141	253	41.4	5.2	2.2	0.2	7.7	10.8	11	3.9	2010-05-28	2010-05-31	1	1	0	1	1	4	0	0	1
587871	M	64	164	68	25.2826	II	I	3	11	0	95.5	1.75	146	191	39.1	3.5	2	0.3	6	4.6	< 2.00	4.7	2010-05-29	2010-06-01	3	2	1	2	1	16	6	2	2
588208	M	52	172	65.5	22.1403	II	III	3	12	0	170.588	1.94118	134	290	43	3.3	1.7	0.3	5.5				2010-05-31	2010-06-03	3	2	1	4	2	14	9	3	2
588326	M	62	169	83	29.0606	II	I	0.6	12	0	171.053	2.84211	84	325	40.2	5.4	1.9	0.2	7.6	88.3	2	2.1	2010-05-29	2010-06-03	4	2	1	1	1	7	0	0	1
588595	M	55	168	61	21.6128	II	III	4	13	0	171.579	1.94737	109	326	36.2	3.7	1.9	0.1	6.5				2010-06-02	2010-06-04	2	2	1	4	2	34	3	2	2
588785	M	74	170	58	20.0692	II	IV	7.5	15	0	193.333	3.26667	94	290	37.2	4.9	1.5	0.2	6.8	388.9	3	2.3	2010-06-02	2010-06-07	3	2	1	4	2	13	11	3	2
589124	M	64	165	65	23.8751	II	III	3	14	0	161.538	1.46154	133	210	40.6	1.9	1.3	0.2	4	26.1	4	3.7	2010-06-04	2010-06-08	2	2	1	2	1	31	1	1	2
589246	M	60	170	62	21.4533	II	III	5	14	0	141.25	1.6875	116	226	41.9	2.7	1.6	0.1	4.7	1.7	5		2010-06-05	2010-07-02	2	2	1	4	2	24	7	3	2
589366	M	74	170	58	20.0692	II	IV		14	1	297.692	3	81	387	34.4	3.9	1.3	0.4	5.7	19.6	232	1.9	2010-06-07	2010-06-07	3	3	0	4	2	12	12	3	2
589519	M	38	170	67	23.1834	II	IV	1.4	12	0	73.1818	0.954545	144	161	49.3	2.1	2.2	0.2	4.6	2.3	3	4.7	2010-06-07	2010-06-09	3	2	1	1	1	20	0	0	2
589565	M	72	171	52	17.7832	II	III	3	16	0	49.1111	0.422222	99	221	36.8	1.9	4.5	0.2	6.8	5.6	2	5.2	2010-06-09	2010-06-15	4	2	1	4	2	6	6	2	1
589570	F	74	156	59.5	24.4494	II	I	6	16	0	159.412	2.11765	129	271	42.9	3.6	1.7	0.1	5.4	1.7	3		2010-06-08	2010-06-11	3	2	1	4	2	22	16	3	2
589618	M	58	172	58	19.6052	II	III		11	0	47.3913	1.13043	143	109	42.3	2.6	2.3	0.3	5.4	10	27	5.6	2010-06-08	2010-06-11	2	2	1	2	1	8	0	0	1
589868	M	78	163	60.5	22.7709	II	I	4	16	1	146.364	3	120	161	36.1	3.3	1.1	0.6	5.2	20.3	2401	3.9	2010-06-10	2010-06-14	4	2	1	4	2	12	9	3	2
590121	M	69	164	65	24.1672	II	II	5	113	1	97.3913	2.04348	129	224	41.6	4.7	2.3	0.5	7.8	3.3	13	2.1	2011-05-14	2011-05-19	3	2	1	4	2	46	2	1	2
590162	M	82	170	63	21.7993	II	III	3	15	0	122	1.73333	125	183	39.2	2.6	1.5	0.7	4.9	0.9	521		2010-06-14	2010-06-18	3	2	1	4	2	20	2	1	2
590307	M	59	170	59	20.4152	II	III	4	25	0	150.526	1.63158	136	286	40	3.1	1.9	0.4	5.6				2010-06-15	2010-06-23	4	2	1	4	2	9	4	2	1
590379	M	63	165	58.5	21.4876	II	III	4	14	1	150	2.45455	116	165	40.4	2.7	1.1	0.4	4.4	2.5	33	2	2010-06-14	2010-06-18	3	2	1	4	2	44	8	3	2
590418	M	72	175	61	19.9184	II	III	6	14	0	298.571	2.71429	80	209	35.8	1.9	0.7	0.4	3.1	7.5	127	3.8	2010-06-14	2010-06-17	4	2	1	4	2	38	5	2	2
590847	M	57	170	71	24.5675	II	IV	3.5	15	0	93.2143	1.53571	128	261	38	4.3	2.8	0.7	8	4.2	< 2.00	2.9	2010-06-18	2010-06-23	3	2	1	4	2	29	0	0	2
591169	M	66	165	43	15.7943	III	III	6	16	0	202.5	2.1	61	405	32.5	4.2	2	0.7	7	2.7	19	3.7	2010-06-21	2010-06-25	3	3	0	4	2	19	6	2	2
591385	F	77	150	47	20.8889	II	I		14	0	158.235	2.41176	122	269	41.3	4.1	1.7	0.4	6.4	0.9	147		2010-06-22	2010-06-25	3	3	0	4	2	26	22	3	2
591550	M	57	169	51	17.8565	II	III	4	12	0	86.7857	1.64286	101	243	34.6	4.6	2.8	0.4	7.84	254.3	4	5.2	2010-06-23	2010-06-25	1	2	1	4	2	44	16	3	4
591609	F	52	154	65	27.4077	II	III	2.5	69	0	96.2963	1.44444	123	260	43.3	3.9	2.7	0.6	7.3	1.9	10	2.2	2010-06-24	2010-06-30	4	2	1	4	2	14	5	2	2
591619	M	69	174	48	15.8541	II	III	4	14	0	235	5.75	122	282	27.2	6.9	1.2	0.4	8.6	1.3	4	2.2	2010-06-23	2010-06-29	1	1	0	4	2	21	11	3	2
591707	M	71	163	44	16.5607	II	III	5	15	0	265	5.3	99	265	33.5	5.3	1	0.4	6.7	2.3	23	5.9	2010-06-24	2010-06-29	3	3	0	4	2	22	14	3	2
591953	M	72	170	65	22.4913	II	III		13	0	132.941	1.58824	131	226	38.3	2.7	1.7	0.7	5.2	4.5	9	2.5	2010-06-26	2010-06-30	4	2	1	1	1	11	0	0	2
592152	M	58	165	51.5	18.9164	II	III	5	12	0	125.238	2.7619	135	263	42	5.8	2.1	0.5	8.7	9.4	130	90.3	2010-06-28	2010-06-30	3	2	1	4	2	38	9	3	2
592594	M	76	173	64	21.3839	II	I	3	19	0	97.0833	1.125	73	233	36.7	2.7	2.4	0.1	5.3	11.4	< 2.00	2.1	2010-07-06	2010-07-12	3	2	1	4	2	9	6	2	1
592903	M	55	164	51	18.9619	II	I	4	13	0	185	2.64286	147	259	47.6	3.7	1.4	0.6	5.9	2.2	< 2.00	4.4	2010-07-03	2010-07-06	3	2	1	4	2	19	0	0	2
593104	M	46	170	60	20.7612	II	III	4.5	14	0	326.667	8.83333	134	196	42.3	5.3	0.6	0.2	6.1	2.4	25	2.7	2010-07-05	2010-07-07	3	2	1	4	2	22	2	1	2
593297	M	63	170	66	22.8374	II	III	4	36	0	68.6957	1.69565	136	158	39.6	3.9	2.3	0.4	6.8	1.8	16	3.5	2010-07-06	2010-07-20	3	2	1	4	2	9	0	0	1
593372	M	46	170	60	20.7612	II	III	3	13	0	100.833	1.45833	119	242	40.6	3.5	2.4	0.4	6.5	3.3	10	2.7	2010-07-07	2010-07-12	3	2	1	4	2	14	0	0	2
593398	M	75	165	50	18.3655	II	III	3.5	12	0	128	6.6	146	128	39.2	6.6	1	0.7	8.4	2.8	< 2.00	3.4	2010-07-08	2010-07-12	1	2	1	1	1	18	0	0	2
593481	M	78	175	78	25.4694	II	II	8	20	0	80.8333	2.08333	119	194	41.6	5	2.4	0.5	8	3.1	128	2.9	2010-07-07	2010-07-13	3	2	1	4	2	20	16	3	2
593511	M	65	165	50	18.3655	II	IV	5	15	0	202.308	2.30769	140	263	35.6	3	1.3	0.3	4.6	0.7	3.5	2.26	2010-07-08	2010-07-14	3	2	1	4	2	47	5	2	2
593562	M	70	172	64	21.6333	II	I	4	19	0	255.625	2.125	87	409	34	3.4	1.6	0.5	6	2.9	46		2010-07-08	2010-07-14	4	2	1	4	2	27	4	2	2
593859	M	55	158	52	20.83	II	II	4	14	0	140	1.31818	86	308	35.9	2.9	2.2	0.5	5.9	7.2	3	3.6	2010-07-12	2010-07-14	3	2	1	4	2	21	1	1	2
594302	F	43	158	68	27.2392	I	I	3	13	0	223.529	2.29412	78	380	36.8	3.9	1.7	0.4	6.2	1.2		1.5	2010-07-15	2010-07-19	4	2	1	2	1	14	5	2	2
594401	M	76	170	44.5	15.3979	II	III	3.5	17	1	99.3333	1.66667	107	149	34.8	2.5	1.5	0.2	4.4	2.4	691	1.9	2010-07-15	2010-07-19	3	2	1	2	1	16	9	3	2
594466	M	56	166	44	15.9675	III	III		11	0	101.5	1.9	124	203	38.1	3.8	2	0.4	6.3	2.7	2	7	2010-07-19	2010-07-21	1	2	1	1	1	26	0	0	2
594626	M	63	165	64	23.5078	II	III	0.8	22	0	50.8	1.48	148	127	43	3.7	2.5	0.1	6.3				2010-07-21	2010-07-26	3	2	1	1	1	2	0	0	1
594908	M	76	168	51	18.0697	II	IV	6	19	0	59	0.4	109	118	33.1	0.8	2	0.2	3.1	4.3	10	4.2	2010-07-19	2010-07-28	3	2	1	4	2	22	10	3	2
594911	M	78	172	58	19.6052	III	IV	7	17	1	115.5	1.2	91	231	38.9	2.4	2	0.3	4.8	3.7	232	3.6	2010-07-19	2010-07-27	3	2	1	4	2	28	27	3	2
594934	F	78	150	40.5	18	II	I	3	16	0	96.4706	1.58824	92	164	36.4	2.7	1.7	0.3	4.7	1.6	1300	3.9	2010-07-19	2010-07-23	3	2	1	4	2	17	2	1	2
594980	F	79	160	58	22.6562	II	III	8	42	0	200	3.4	95	300	33.6	5.1	1.5	0.5	7.2	51.2	8	5.1	2010-07-19	2010-07-22	2	1	0	4	2	11	1	1	2
595115	F	52	163	52	19.5717	II	III	3	25	0	115.556	1.22222	126	208	35.8	2.2	1.8	0.3	4.5	0.8	2	4	2010-07-23	2010-07-29	4	2	1	2	1	17	0	0	2
595195	M	61	169	58	20.3074	II	III	5	9	0	126.19	1.47619	100	265	40.9	3.1	2.1	0.7	6	2.7	3	4.4	2010-07-21	2010-07-22	2	2	1	4	2	11	0	0	2
595199	M	70	170	79	27.3356	II	IV	1.7	12	0	45.1613	1.03226	159	140	43	3.2	3.1	0.4	6.9	2.8	91	4	2010-04-19	2010-04-21	3	2	1	4	2	14	0	0	2
595199	M	70	170	79	27.3356	II	III	1.7	12	0	154.286	12.2857	159	108	43	8.6	0.7	0.5	9.8	2.8	27	3.7	2011-01-14	2010-04-21	3	2	1	4	2	14	0	0	2
595221	M	56	175	66	21.551	II	IV	2	11	0	171	5.2	157	171	47.4	5.2	1	0.3	6.5	5.7	6	1.4	2010-07-20	2010-07-22	3	2	1	4	2	9	0	0	2
595247	F	65	172	56	18.9292	II	III	2	15	0	85.7895	1	122	163	39.2	1.9	1.9	0.4	4.3	4.2	5	3.6	2010-07-21	2010-07-26	3	2	1	1	1	20	0	0	2
595713	M	79	160	48	18.75	II	III	3	15	0	154.444	3.88889	115	139	43.1	3.5	0.9	0.2	4.6	9.3	10	4.2	2010-07-24	2010-08-06	4	2	1	4	2	7	1	1	1
595841	F	47	160	58.5	22.8516	II	III	6	12	0	137.5	2.375	126	220	45.6	3.8	1.6	0.2	5.7	1.3	5	4.6	2010-07-26	2010-07-28	3	2	1	4	2	6	0	0	2
596006	F	44	156	53	21.7784	II	I	1	15	0	112.143	2.28571	133	157	45.6	3.2	1.4	0.2	4.9	1.1	17	3.4	2010-07-27	2010-07-29	4	2	1	1	1	22	0	0	2
596130	M	73	165	54	19.8347	II	III	4	12	0	79.5238	1.33333	115	167	36.5	2.8	2.1	0.3	5.7	1.4	5	2.2	2010-07-28	2010-07-31	4	2	1	4	2	28	9	3	2
596423	M	72	lose	lose	#VALUE!	II	I	2.5	15	0	137.222	1.33333	113	247	42.5	2.4	1.8	0.4	4.7	1.9	3	3.2	2010-07-30	2010-08-03	2	2	1	1	1	15	1	1	2
596477	M	76	168	58	20.5499	III	III	7	17	0	156.923	2.46154	124	204	36.9	3.2	1.3	0.1	5.3	4.3	11	3.5	2010-07-30	2010-08-04	3	2	1	4	2	16	2	1	2
596644	M	77	170	59	20.4152	II	III	5.5	16	0	122.5	1.5	58	147	42.9	1.8	1.2	0.3	3.45	5.8	10	7.1	2010-07-31	2010-08-05	2	1	0	4	2	22	0	0	2
596834	F	67	156	34.5	14.1765	II	III	8	14	1	382.5	7	86	306	25.1	5.6	0.8	0.3	6.8				2010-08-02	2010-08-06	3	1	0	4	2	19	18	3	2
597021	M	75	168	65	23.03	II	I	0.8	10	0	83.8095	1.52381	132	176	40.8	3.2	2.1	0.3	5.8	2.3	4	3	2010-08-03	2010-08-05	3	2	1	1	1	8	0	0	2
597319	M	59	168	67	23.7387	III	III	2	18	0	242.308	2.92308	76	315	38.7	3.8	1.3	0.4	6.1	2.1	37	2.1	2010-08-06	2010-08-10	3	2	1	1	1	19	0	0	2
597385	M	75	165	45	16.5289	II	III	4	12	0	190	4.375	115	152	35.5	3.5	0.8	0.4	4.9	9.2	495	3.9	2010-08-06	2010-08-09	4	2	1	4	2	19	12	3	2
597815	M	61	170	70	24.2215	II	III	7	49	0	176.667	3.6	99	265	32.6	5.4	1.5	0.5	7.6	0.8	18		2010-08-10	2010-08-20	2	2	1	4	2	37	2	1	2
597849	F	62	150	51	22.6667	II	III	7	37	1	82.2222	1.61111	128	148	40.8	2.9	1.8	0.3	5	5.2	74	5.9	2010-08-09	2010-08-11	4	3	0	4	2	22	21	3	2
598609	M	73	170	62.5	21.6263	II	III	2	15	0	107.692	1.30769	112	140	38.5	1.7	1.3	0.2	3.4	3.3	3	2.7	2010-08-16	2010-08-19	2	2	1	4	2	8	0	0	2
598902	F	65	156	52	21.3675	II	II	5	20	0	151.905	1.42857	127	319	41.1	3	2.1	0.3	5.8	1.6	5	3.2	2010-08-17	2010-08-19	3	2	1	4	2	6	1	1	1
598906	M	72	160	51	19.9219	II	I	5	14	0	25.3846	0.769231	130	99	42	3	3.9	0.4	7.6	< 0.50	< 2.00	2.8	2010-08-17	2010-08-20	3	2	1	4	2	13	5	2	2
598938	F	40	160	60	23.4375	II	III	3	15	0	140.435	1.43478	124	323	36.9	3.3	2.3	0.4	6.1	1.4	14	5.3	2010-08-18	2010-08-23	3	2	1	4	2	11	0	0	2
599127	M	68	170	47	16.263	II	IV	4	15	0	76.1111	2	122	137	38.1	3.6	1.8	0.5	5.9	0.9	6	35.5	2010-08-19	2010-08-23	1	2	1	4	2	17	2	1	2
599436	M	62	170	62	21.4533	I	III	5	16	0	144.375	1.875	126	231	40	3	1.6	0.3	5	4	15	3	2010-08-21	2010-08-25	3	2	1	4	2	15	3	2	2
599695	M	78	173	67	22.3863	II	III	5	14	0	116.364	1.90909	110	128	32.7	2.1	1.1	0.3	3.7	13.5	160	7.2	2010-08-24	2010-08-27	3	2	1	2	1	50	1	1	2
600025	M	56	172	65	21.9713	II	III	1.5	16	0	75	2.85714	137	105	45.9	4	1.4	0.3	5.9	1.7	< 2.00	3.7	2010-08-26	2010-08-30	1	2	1	1	1	13	0	0	2
600047	M	51	170	68	23.5294	II	II	4	15	0	115.5	0.8	105	231	37.3	1.6	2	0.3	4.1	1.2	21	1.8	2010-08-26	2010-08-30	2	2	1	4	2	9	2	1	2
600308	M	55	165	47	17.2635	II	III	3	16	0	135.556	1.94444	136	244	43.7	3.5	1.8	0.5	5.9	4.6	241	5.5	2010-08-28	2010-09-01	2	2	1	4	2	8	0	0	2
600423	M	68	155	45	18.7305	II	III	3.5	14	0	66.8966	1.31034	132	194	38.9	3.8	2.9	0.2	7.1	2.1	4	4.2	2010-08-30	2010-09-02	2	2	1	2	1	24	0	0	2
600498	M	78	170	65	22.4913	II	III	2.5	18	0	81.3333	1.73333	143	122	42.6	2.6	1.5	0.5	4.9	8.3	535	3	2010-08-30	2010-09-07	2	2	1	4	2	15	2	1	2
600616	M	51	170	58	20.0692	II	III	5.5	36	0	150	1.72222	96	270	38.4	3.1	1.8	0.2	5.6				2010-09-01	2010-09-14	3	2	1	4	2	24	7	3	2
600746	M	81	165	57	20.9366	II	III	3.5	14	0	96.9231	2.15385	127	126	43.1	2.8	1.3	0.2	4.4	8.1			2010-09-02	2010-09-06	2	2	1	4	2	12	0	0	2
600802	M	57	178	86	27.143	II	III	3	14	0	81.5	1.4	136	163	44	2.8	2	0.4	5.5	2.3	7	3.5	2010-09-01	2010-09-06	2	2	1	2	1	17	0	0	2
600982	M	56	165	54	19.8347	II	IV	3	15	0	112.941	1.58824	119	192	41.2	2.7	1.7	0.3	4.9	2	13		2010-09-03	2010-09-07	3	2	1	4	2	13	3	2	2
601134	M	49	168	70	24.8016	II	I	3.5	11	0	78.9474	1.31579	130	150	44.7	2.5	1.9	0.4	5.2	3.8	< 2.00	2.8	2011-04-19	2011-04-21	1	3	0	1	1	31	0	0	2
601187	M	58	165	41	15.0597	II	I	3.5	14	1	63.3333	1.95833	140	152	59	4.7	2.4	0.2	7.4	6.4	8		2010-09-04	2010-09-08	4	2	1	4	2	17	1	1	2
601380	M	43	172	62	20.9573	II	I	4	30	0	106.818	2	117	235	41.8	4.4	2.2	0.3	7.1	3	9	2.3	2010-09-07	2010-09-28	3	3	0	4	2	29	1	1	2
601405	M	62	170	64.5	22.3183	II	I	5.5	14	1	257.5	2.875	95	206	34.2	2.3	0.8	0.3	3.5	14.9	572	2.4	2010-09-06	2010-09-08	4	2	1	4	2	12	0	0	2
601535	M	80	172	48	16.225	II	III	2.5	16	0	175.714	3.28571	92	123	25.7	2.3	0.7	0.3	3.34	65.9	7223	1.2	2010-09-09	2010-09-13	3	2	1	4	2	21	17	3	2
601567	M	63	169	64	22.4082	II	I	2	44	0	181.25	2.4375	151	290	35.8	3.9	1.6	0.4	6.2	3	3	2.7	2010-09-08	2010-10-07	4	2	1	1	1	10	0	0	2
601940	M	64	170	62	21.4533	II	I		21	0	75.8333	1.375	126	182	36	3.3	2.4	0.5	6.2				2010-09-10	2010-09-14	3	1	0	4	2	18	13	3	2
602056	M	74	165	58	21.3039	II	III	3	12	0	100.357	2.03571	77	281	40	5.7	2.8	0.2	8.8	2.6	14	2.7	2010-09-13	2010-09-15	3	2	1	4	2	31	3	2	2
602058	M	59	164	48	17.8465	III	III	3	16	0	92.8	1.32	125	232	37.1	3.3	2.5	0	5.9	11.1	8	4.5	2010-09-11	2010-09-15	1	2	1	1	1	19	0	0	2
602216	F	73	158	66	26.4381	II	IV	2	16	0	114.667	1.4	108	172	38.2	2.1	1.5	0.2	3.9	15	18	1.2	2010-09-14	2010-09-30	3	2	1	1	1	13	0	0	2
602501	M	66	170	62	21.4533	II	III	6	22	0	285.714	3.57143	135	200	42.9	2.5	0.7	0.2	3.5	20.4	178	2.5	2010-09-15	2010-09-20	4	2	1	4	2	11	6	2	2
602806	F	80	153	65	27.7671	III	III	3	23	0	72.2222	1.38889	110	130	38.8	2.5	1.8	0.5	4.9	2.6	8	5.8	2010-09-17	2010-09-27	3	2	1	2	1	9	0	0	2
603125	F	71	155	52	21.6441	III	IV	2.5	39	0	120.625	1.625	139	193	40.6	2.6	1.6	0.3	4.5	6.7	<2	3.2	2010-09-20	2010-09-23	4	2	1	4	2	17	0	0	2
603158	M	57	172	75	25.3515	II	I	3.5	22	0	154.444	2.05556	132	278	41	3.7	1.8	0.2	5.9	0.8	7	4	2010-09-20	2010-09-23	4	2	1	4	2	3	1	1	2
603170	M	76	166	59	21.4109	II	I	3	15	0	84	1	113	168	37.4	2	2	0.4	4.4	2.8	27	2.9	2010-09-21	2010-09-23	4	2	1	4	2	17	6	2	2
603424	M	74	172	61	20.6193	II	I	1.8	21	1	128.235	2	122	218	35.3	3.4	1.7	0.3	4.4	2.5	11	3.4	2010-09-21	2010-09-28	4	2	1	4	2	16	9	3	2
604205	F	42	153	55	23.4952	II	III	4	21	0	119.5	1.85	133	239	41.8	3.7	2	0.3	6	1.4	11	1.1	2010-09-28	2010-10-07	4	2	1	4	2	35	3	2	2
604392	M	35	165	58	21.3039	I	I	4	14	0	156	2.73333	135	234	42.2	4.1	1.5	0.4	6.3	3.7	12		2010-10-06	2010-10-10	3	2	1	4	2	20	4	2	2
604434	M	43	172	55	18.5911	II	IV	1.5	55	0	58.5294	0.647059	133	199	43.9	2.2	3.4	0.7	6.47	1	9	13	2010-10-02	2010-11-15	4	2	1	1	1	12	0	0	2
604490	M	60	160	56.5	22.0703	II	IV	2.5	29	0	133.077	2.30769	127	173	36	3	1.3	0.4	5	3.8	18	9.2	2010-09-30	2010-10-07	2	2	1	2	1	28	0	0	2
604588	F	66	155	56	23.3091	III	III	3	18	0	159.286	1.35714	93	223	37.1	1.9	1.4	0.2	3.8	118.3	3961	3.4	2010-10-04	2010-10-07	2	2	1	4	2	11	5	2	2
604845	M	84	172	56	18.9292	III	II	5	37	1	132.5	3.41667	84	159	37.7	4.1	1.2	0.5	5.85	1.8	2		2011-05-23	2011-06-13	3	2	1	4	2	3	0	0	1
604940	M	46	174	74	24.4418	II	III	8	14	0	251	3.9	84	251	27.2	3.9	1	0.5	5.5	4.1	1658	3.6	2010-10-06	2010-10-11	3	2	1	4	2	7	8	3	2
605170	M	66	175	72	23.5102	II	III	1.2	55	0	80.9524	1.80952	120	170	36.9	3.8	2.1	0.5	6.7	6.6	<2	3	2010-10-07	2010-10-12	3	2	1	4	2	16	0	0	2
605194	M	75	173	62.5	20.8828	I	III	4	58	1	117.895	2.42105	121	224	35.2	4.6	1.9	0.5	7.3	1	78	4.1	2010-10-08	2010-10-21	3	2	1	4	2	14	6	2	2
605447	M	79	170	65	22.4913	II	I	8.5	27	0	106.957	2.86957	63	246	29.4	6.6	2.3	0.8	9.7	39.8	11	4.4	2010-10-09	2010-10-19	2	2	1	4	2	11	2	1	2
605575	M	78	165	59	21.6713	II	III	4	36	0	65.2632	2.42105	126	124	34.9	4.6	1.9	0.6	7.9				2010-10-13	2010-10-26	3	1	0	4	2	12	3	2	2
605661	F	77	156	41.5	17.0529	II	II	5	10	0	215.385	3.69231	125	280	38.9	4.8	1.3	0.4	6.5	2	153	2.9	2010-10-12	2010-10-14	4	3	0	4	2	14	9	3	2
605663	M	78	160	71	27.7344	II	III	5	14	0	348.75	4.375	99	279	41.6	3.5	0.8	0.4	4.7	1.8	136	3.3	2010-10-11	2010-10-14	2	2	1	4	2	7	0	0	1
605767	M	41	174	82	27.0842	II	IV	1.5	11	0	54.1176	2.23529	103	92	39.2	3.8	1.7	0.3	5.9	1.2	6	1.2	2010-10-12	2010-10-14	1	2	1	1	1	11	0	0	2
606083	M	43	168	71.5	25.333	II	III	4	14	0	122.632	2.10526	149	233	40.5	4	1.9	0.6	6.7	1.2	7	3.4	2010-10-14	2010-10-18	3	2	1	2	1	14	4	2	2
606090	M	63	170	60	20.7612	II	III	3	12	0	154.667	1.26667	90	232	35.7	1.9	1.5	0.4	4.4	10	11	3.2	2010-10-14	2010-10-17	3	2	1	4	2	22	0	0	2
606295	M	82	169	58.5	20.4825	II	III	3	17	0	81.6667	3.72222	126	147	30.2	6.7	1.8	0.3	9.2	2.1	10	4.5	2010-10-16	2010-10-21	3	2	1	4	2	9	1	1	2
606338	M	62	170	51	17.6471	II	I	0.5	18	0	147.857	2.64286	121	207	38.9	3.7	1.4	0.3	5.7	5	13	1.9	2010-10-16	2010-10-20	1	2	1	1	1	23	0	0	2
606544	M	61	168	55	19.487	II	III	5	25	0	95.3333	2.93333	120	143	36.1	4.4	1.5	0.6	6.6	5.9	14	2.1	2010-10-18	2010-10-25	3	2	1	1	1	16	0	0	2
606603	M	77	171	65	22.2291	II	IV	6	46	0	140.909	1.45455	117	155	32.5	1.6	1.1	0.4	3.5				2010-10-18	2010-10-22	3	2	1	4	2	10	3	2	2
606728	F	70	160	57.5	22.4609	II	III	6	22	1	177.692	4.15385	120	231	42.6	5.4	1.3	0.4	7.2	197.8	13	2.7	2010-10-19	2010-10-22	2	1	0	4	2	9	1	1	2
606738	F	71	155	40.5	16.8574	III	III	1	13	0	140.833	2.41667	112	169	42.9	2.9	1.2	0.3	4.5	2	11	3.4	2010-10-19	2010-10-21	2	2	1	2	1	17	0	0	2
606836	F	55	150	57	25.3333	II	III		14	0	56.5385	1.15385	135	147	41.9	3	2.6	0.4	6.2	1.8	5	1.4	2010-10-20	2010-10-25	1	2	1	1	1	18	0	0	2
606875	M	61	168	81	28.699	II	III	1	23	0	95.4167	1.83333	145	229	43.1	4.4	2.4	0.4	7.6	1.6	<2	2.1	2010-10-20	2010-11-03	3	2	1	1	1	6	0	0	2
607035	M	68	165	49	17.9982	II	III	7	18	0	149.231	4	109	194	41.4	5.2	1.3	0.3	7	1.4	5		2010-10-21	2010-11-01	2	2	1	4	2	24	0	0	2
607328	F	56	155	44	18.3143	II	IV	5	16	1	209.091	2.45455	113	230	39.2	2.7	1.1	0.3	4.3	1.5	24	2.4	2010-10-23	2010-10-27	3	2	1	4	2	16	15	3	2
607585	M	79	170	65	22.4913	II	III	4.5	21	0	126	2.6	117	126	41.6	2.6	1	0.2	4	4.2	34	2.6	2010-10-25	2010-11-01	1	2	1	4	2	17	4	2	2
607637	M	54	168	61.5	21.79	II	III	5.5	21	0	172.632	1.94737	77	328	38.9	3.7	1.9	0.5	6.1	2.7	4.5	1.6	2010-10-29	2010-11-05	2	2	1	4	2	20	4	2	2
607864	F	76	158	58	23.2335	III	III	4	16	1	213.636	5.36364	120	235	34.1	5.9	1.1	0.8	7.9	1.4	15	3.9	2010-10-28	2010-11-01	3	2	1	4	2	7	0	0	1
608150	M	71	175	64	20.898	III	IV	3.5	21	0	316.25	4.5	146	253	37.3	3.6	0.8	0.3	5.2	4.3	15	3.3	2010-10-29	2010-11-10	4	2	1	4	2	24	2	1	2
608157	F	47	154	42	17.7096	II	II	4	11	0	143.684	2.15789	125	273	37.9	4.1	1.9	0.4	6.6	11.6	13	57	2010-10-30	2010-11-02	3	2	1	4	2	17	0	0	2
608211	M	75	165	49.5	18.1818	II	IV	2	30	0	113.158	1	101	215	36.7	1.9	1.9	0.4	4.3				2010-11-01	2010-11-08	2	2	1	1	1	19	0	0	2
608219	M	76	160	44.5	17.3828	II	III		23	0	78.3333	2.66667	139	94	50.5	3.2	1.2	0.4	4.9	3.1	5	3.6	2010-10-30	2010-11-02	1	2	1	1	1	35	0	0	2
608286	F	62	158	47	18.8271	II	IV	4	21	0	96.5217	2	127	222	44.5	4.6	2.3	0.4	7.5				2010-11-04	2010-11-09	2	2	1	4	2	5	2	1	1
608498	F	82	155	63	26.2227	III	III	3	24	0	208	3	96	312	27.1	4.5	1.5	0.7	6.9	1	432	2	2010-11-05	2010-11-11	2	2	1	4	2	7	2	1	2
608738	M	69	168	62	21.9671	II	III	1.5	12	0	118.235	2.52941	136	201	43.7	4.3	1.7	0.4	6.6	9.8	12	3.5	2010-11-03	2010-11-08	4	2	1	1	1	15	0	0	2
608796	M	58	170	72	24.9135	I	I	5	14	0	397.222	3.7037	61	429	38.4	4	1.08	0.27	5.4	3.9	138	2.8	2010-11-04	2010-11-08	2	2	1	4	2	4	0	0	1
609004	M	68	163	45	16.937	II	I	3	17	1	177.273	3.54545	131	195	34.7	3.9	1.1	0.5	5.6	2.4	60.4	1.6	2010-11-05	2010-11-11	3	2	1	4	2	29	5	2	2
609129	F	56	155	65.5	27.2633	I	III	4	14	0	252.5	2.25	114	303	41.1	2.7	1.2	0.2	4.1	2.1	5	3.2	2010-11-06	2010-11-10	3	2	1	2	1	19	0	0	2
609157	M	52	170	59	20.4152	II	III	1.5	11	0	64.2857	1.28571	134	135	46.2	2.7	2.1	0.4	5.5	2.1	33	3.6	2010-11-06	2010-11-09	2	2	1	2	1	7	0	0	2
609708	F	72	158	58	23.2335	II	III	6	30	0	121.333	2.06667	76	182	31.7	3.1	1.5	0.3	5	1.9	13	6.6	2010-11-17	2010-11-22	2	2	1	4	2	12	6	2	2
609970	M	67	162	53	20.1951	II	II	6	15	0	106.316	2.15789	141	202	45.7	4.1	1.9	0.4	6.43	36	<2	4.7	2010-11-18	2010-11-23	4	3	0	4	2	14	3	2	2
609976	M	77	160	55	21.4844	II	IV	4	27	0	88.1818	1.63636	130	97	33.8	1.8	1.1	0.2	3.9				2010-11-20	2010-11-30	3	2	1	4	2	11	0	0	2
610046	F	80	158	56	22.4323	II	III	2	30	0	88	1.96	131	220	46.5	4.9	2.5	0.4	7.8	2	6	4.5	2010-11-18	2010-11-23	4	2	1	1	1	13	1	1	2
610069	M	68	160	65	25.3906	II	I	3.5	21	0	78.0952	1.28571	163	164	45.5	2.7	2.1	0.4	5.4	2.6	<2	3.1	2010-11-18	2010-11-23	3	2	1	4	2	24	8	3	2
610110	M	48	170	63.5	21.9723	II	I	3	21	0	115.625	1.0625	130	185	39.1	1.7	1.6	0.5	3.8	6.7	7	2.3	2010-11-20	2010-11-25	3	2	1	4	2	14	1	1	2
610122	M	70	170	64	22.1453	II	III	3.5	15	1	85.3333	4.53333	92	128	28	6.8	1.5	0.5	8.9	1.9	13	2.7	2010-11-19	2010-11-23	3	1	0	2	1	17	6	2	2
610164	M	51	172	69	23.3234	II	III	0.8	15	0	108	1.75	136	216	43.3	3.5	2	0.3	5.9	1.5	4	2.7	2010-11-19	2010-11-24	1	2	1	1	1	18	0	0	2
610174	F	55	166	72.5	26.3101	II	II	3	18	0	96.4706	2.64706	130	164	45.2	4.5	1.7	0.4	6.7	2.3	5	4.1	2010-11-19	2010-11-23	4	2	1	2	1	16	2	1	2
610347	M	80	170	64	22.1453	II	I		94	0	145.625	1.8125	139	233	39.5	2.9	1.6	0.4	5.1	6.7	2660	2.8	2010-11-25	2010-12-02	1	3	0	4	2	5	2	1	1
610660	F	75	157	51	20.6905	II	III	5	16	0	123.684	1.63158	121	235	40.6	3.1	1.9	0.4	5.6	1.9	19	2.3	2010-11-24	2010-11-26	3	2	1	4	2	16	6	2	2
610792	M	68	lose	lose	#VALUE!	III	III	6	21	1	289.091	3.36364	114	318	27.7	3.7	1.1	0.7	5.7	<0.5	3	2.4	2010-11-25	2010-12-03	3	1	0	4	2	6	5	2	1
610900	F	73	160	54	21.0938	II	I	2	15	0	141.111	1.55556	117	254	46.1	2.8	1.8	0.4	5.1	3.5	5	5.7	2010-11-25	2010-11-30	2	2	1	4	2	11	4	2	2
611072	M	76	160	50	19.5312	II	I	5	14	0	116	1.55	132	232	39.1	3.1	2	0.5	5.7	7.4	6	2.6	2010-11-29	2010-12-02	4	2	1	4	2	24	0	0	2
611136	M	78	lose	54	#VALUE!	II	I	4.5	24	0	124.167	3.41667	136	149	36.6	4.1	1.2	0.5	6.5	2	14	3.1	2010-11-29	2010-11-30	3	2	1	4	2	25	7	3	2
611276	M	59	165	65	23.8751	II	III	4	14	0	66.25	1.9375	95	106	41.1	3.1	1.6	0.3	5.1	81.9	3915	4.4	2010-11-29	2010-12-02	4	2	1	4	2	8	4	2	2
611552	M	71	167	62	22.231	II	I	3	20	0	144.545	6.09091	182	159	40.5	6.7	1.1	0.2	8.3	2.4	39	2.4	2010-12-02	2010-12-08	3	2	1	1	1	14	0	0	2
612028	F	54	155	52	21.6441	II	III	1	11	0	109.565	1.69565	124	252	47	3.9	2.3	0.5	6.8	2.4	8.1	3.9	2010-12-06	2010-12-09	1	2	1	1	1	10	0	0	2
612054	M	48	170	70	24.2215	I	I	2.5	11	0	85.4167	2.125	163	205	42.8	5.1	2.4	0.5	8.3	3.6	7	5.9	2010-12-06	2010-12-08	1	2	1	4	2	29	4	2	2
612184	M	59	175	80	26.1224	II	III	7	13	0	64.8	1.4	136	162	41.1	3.5	2.5	0.4	6.6	132.4	7	345.3	2010-12-08	2010-12-10	2	1	0	4	2	12	3	2	2
612339	M	65	166	83	30.1205	II	III	4	17	0	110.87	1.78261	151	255	46.1	4.1	2.3	0.7	7.3	1.5	3	4.1	2010-12-08	2010-12-13	3	2	1	4	2	14	1	1	2
612412	M	83	165	58.5	21.4876	III	III	4	30	0	234.286	3.42857	117	164	35.5	2.4	0.7	0.4	3.7				2010-12-13	2010-12-20	2	1	0	2	1	8	0	0	1
612445	M	67	163	52	19.5717	II	III	4	25	0	131.538	2.76923	127	171	34.2	3.6	1.3	0.3	5.5	4.4	4	2.9	2010-12-14	2010-12-21	3	2	1	4	2	6	0	0	1
612483	M	74	165	65	23.8751	II	III	6.5	19	1	136.842	3.52632	119	260	39.4	6.7	1.9	1	9.7	10.5	23	7.3	2010-12-10	2010-12-14	3	2	1	4	2	6	1	1	1
612691	M	77	172	58	19.6052	II	IV	3	21	0	60.3704	1.44444	139	163	27.8	3.9	2.7	0.3	7.2	2	11	3.3	2010-12-10	2010-12-16	3	2	1	4	2	5	3	2	1
612760	M	70	170	55	19.0311	II	IV	8	10	0	163.043	1.65217	121	375	29.9	3.8	2.3	0.3	6.7				2010-12-11	2010-12-14	3	2	1	4	2	28	22	3	2
613012	M	83	lose	53	#VALUE!	III	I	6	22	0	363.75	3.125	62	291	36.4	2.5	0.8	0.5	3.8	11.7	8	3.7	2011-01-29	2011-02-09	3	2	1	4	2	26	7	3	2
613012	M	83	lose	53	#VALUE!	III	I	6	22	0	363.75	3.125	62	291	36.4	2.5	0.8	0.5	3.8	11.7	8	3.7	2011.1.29	2011-02-09	3	2	1	4	2	26	7	3	2
613198	F	49	163	59	22.2063	II	I	6	13	0	220	1.81818	105	242	36.9	2	1.1	0.3	3.4	0.7	5	2.1	2010-12-20	2010-12-22	3	2	1	4	2	29	12	3	2
613531	M	77	172	48	16.225	II	III	2	17	0	78.5714	1.42857	116	165	38.3	3	2.1	0.6	6	3.3	7	3.7	2010-12-20	2010-12-21	2	2	1	2	1	19	0	0	2
613535	M	65	160	52	20.3125	I	III	3	31	0	147.647	2.47059	122	251	40.7	4.2	1.7	0.8	6.8	2.5	36	34.8	2010-12-17	2010-12-21	3	2	1	2	1	15	5	2	2
613867	M	59	172	71.5	24.1685	II	III	4	17	0	148.462	3.46154	156	193	49.2	4.5	1.3	0.3	6.3	2.9			2010-12-20	2010-12-27	3	2	1	2	1	7	1	1	2
614123	M	57	170	58	20.0692	II	II	4	14	1	119.474	1.52632	122	227	36.2	2.9	1.9	0.3	5.2	3	10	4.2	2010-12-22	2010-12-27	3	2	1	4	2	31	9	3	2
614446	M	64	168	64	22.6757	III	I	4	37	0	221.818	2.90909	118	244	30.6	3.2	1.1	0.4	5	11.1	<2	2.7	2010-12-27	2010-12-29	3	1	0	4	2	21	11	3	2
614487	M	78	170	54	18.6851	III	III	2.5	16	0	5.48148	2.22222	114	148	36.5	60	27	8	3.9	2	39	2	2010-12-25	2010-12-29	3	2	1	4	2	27	5	2	2
614517	M	63	164	61	22.68	II	IV	1.5	12	0	157.692	3.76923	85	205	37.3	4.9	1.3	0.3	6.6	2.7	<2	2.1	2010-12-27	2010-12-30	3	2	1	4	2	30	5	2	2
614810	M	69	175	59	19.2653	II	II	0.3	13	0	170.769	2.23077	96	222	39	2.9	1.3	0.3	4.6	5.4	6	2.5	2010-12-28	2010-12-31	1	2	1	1	1	17	0	0	2
615120	M	47	170	63	21.7993	II	III	3	18	0	291.25	2.75	98	466	43.6	4.4	1.6	0.3	6.4	5.8	25	1158.7	2010-12-30	2011-01-01	3	2	1	4	2	12	10	3	2
615183	F	75	154	58	24.4561	II	III	8	14	0	110.769	2.61538	121	144	43.1	3.4	1.3	0.4	5.3	2.5	7	2.4	2010-12-31	2011-01-06	3	1	0	1	1	12	0	0	2
615794	M	73	165	51	18.7328	II	III	4	21	0	160	3.23077	137	208	37.6	4.2	1.3	0.4	6.3				2011.1.8	2011-01-14	2	2	1	4	2	6	3	2	1
615953	M	53	168	73	25.8645	II	III	2.8	13	0	143.75	1.375	149	230	38	2.2	1.6	0.2	4.2	1.1	<2		2011.1.7	2011-01-12	3	2	1	1	1	22	0	0	2
616014	M	69	172	61	20.6193	II	III	7.5	19	0	99.0909	6.36364	109	109	39.6	7	1.1	0.5	8.9	20.5	<2	4.7	2011.1.7	2011-01-13	3	3	0	4	2	16	2	1	2
616220	M	59	160	58	22.6562	II	III	4	11	0	100.625	3.5625	143	161	45.4	5.7	1.6	0.3	7.6	81.3	22		2011.1.10	2011-01-13	3	2	1	4	2	21	3	2	2
616319	M	56	170	63	21.7993	II	III		15	0	114.667	2.53333	163	172	50.2	3.8	1.5	0.4	5.7	4.5	<2	4.2	2011.1.10	2011-01-12	1	2	1	lose		15	4	2	2
616704	F	74	162	53	20.1951	II	I	8	15	0	188	2.53333	116	282	46.5	3.8	1.5	0.3	5.7	2.1	25	5.2	2011.1.13	2011-01-17	4	2	1	4	2	6	5	2	2
616725	M	54	170	58.5	20.2422	II	I	4	13	0	144.118	4.17647	156	245	42.6	7.1	1.7	0.5	9.5	76.1	16	43.2	2011-01-13	2011-01-17	2	2	1	4	2	19	6	2	2
617126	M	65	165	63	23.1405	II	I	3.5	14	0	470	9.66667	92	282	38.8	5.8	0.6	0.5	7	1.7	19	2.8	2011-01-17	2011-01-21	3	2	1	4	2	26	9	3	2
617611	M	77	172	61	20.6193	II	IV	6	49	0	15.9447	3.35484	67	346	34.2	72.8	21.7	4.5	4.7	2.4	11	2.5	2011.1.22	2011-01-26	3	2	1	4	2	12	1	1	2
617905	F	53	158	64	25.6369	I	III	2	23	0	82.1739	1.43478	145	189	46.3	3.3	2.3	0.3	6	1.6	5		2011-01-24	2011-01-26	1	2	1	1	1	0	0	0	2
618101	M	59	162	54	20.5761	II	III	8	21	1	58.3333	1.41667	99	140	34.2	3.4	2.4	0.3	6.3	3.7	19	4.1	2011.1.25	2011-01-28	4	2	1	4	2	7	6	2	1
618256	M	67	170	63	21.7993	II	III	2.5	12	0	122.667	2.2	126	184	43.5	3.3	1.5	0.4	5.3	2.6	215		2011-01-26	2011-01-28	3	2	1	4	2	21	12	3	2
618344	M	55	165	48	17.6309	II	I	6	11	0	116.842	2.05263	140	222	38.5	3.9	1.9	0.7	8.1	10.5	<2	2.6	2011.1.28	2011-02-09	4	2	1	4	2	21	3	2	2
619048	F	56	155	63	26.2227	II	III	2	14	0	97.037	1.33333	144	262	44.2	3.6	2.7	0.4	6.8	2.5	13	2.1	2011.2.7	2011-02-10	3	2	1	1	1	25	0	0	2
619137	M	61	170	60	20.7612	II	IV	1.2	10	0	121.053	1.89474	111	230	39.7	3.6	1.9	0.5	6.3	2.8	3	2.9	2011.2.7	2011-02-10	2	1	0	1	1	13	0	0	2
619768	M	71	160	46	17.9688	II	III	4	14	0	258.462	4.38462	115	336	33	5.7	1.3	0.6	7.7	2.5	22	1.9	2011.2.11	2011-02-15	3	2	1	4	2	24	5	2	2
620352	M	60	170	67	23.1834	II	IV	4.5	13	0	273.636	3.27273	79	301	37.5	3.6	1.1	0.3	5.2	2	< 2.00	2.3	2011-02-15	2011-02-18	3	2	1	4	2	38	6	2	2
620452	M	73	170	62	21.4533	II	I	7	15	0	59.0909	1.81818	127	130	41.1	4	2.2	0.4	6.7	1.1	4	2.6	2011.2.16	2011-02-22	3	2	1	4	2	28	15	3	2
620498	M	77	156	44	18.0802	II	II	6	31	0	181.875	3.3125	115	291	29.3	5.3	1.6	0.5	7.6				2011-02-19	2011-03-01	2	2	1	4	2	17	1	1	2
620525	M	61	150	50	22.2222	II	I	3.5	13	0	98	2.3	149	196	38.1	4.6	2	0.3	7.2	4.2	< 2.00	6.9	2011-02-22	2011-02-24	2	2	1	2	1	15	1	1	2
620594	M	73	166	64.5	23.4069	II	III	3.5	13	0	77.2414	1.68966	149	224	44.8	4.9	2.9	0.6	8.5	3.6	6	3.4	2011-02-17	2011-02-22	3	2	1	4	2	16	16	3	2
620706	M	61	168	60.5	21.4357	I	I	5	26	0	81.3636	1.90909	142	179	41.6	4.2	2.2	0.5	7.2				2011-02-19	2011-03-04	3	2	1	4	2	9	2	1	2
620877	M	78	168	54.5	19.3098	II	III	7	18	0	331.429	6.71429	71	232	30.9	4.7	0.7	0.5	5.92	32.8	4	1.5	2011-02-19	2011-03-01	2	2	1	4	2	17	4	2	2
620988	M	71	152	49	21.2084	II	IV	3.5	14	0	128	2.46667	159	192	44	3.7	1.5	0.4	6.1	273	51	3.6	2011-02-21	2011-02-25	3	2	1	2	1	14	2	1	2
621069	M	72	168	62	21.9671	II	IV	4.5	11	0	196.154	5	85	255	39.1	6.5	1.3	0.5	8.7	7.2	<2	3.1	2011-02-21	2011-02-24	2	2	1	4	2	20	0	0	2
621287	M	61	171	58	19.8352	II	I	3	11	0	136.667	2.46667	132	205	38.9	3.7	1.5	0.4	5.9	5.1	661	4.5	2011-02-22	2011-02-24	3	2	1	4	2	28	4	2	2
621306	F	79	160	55	21.4844	III	I	10	15	0	160.455	2.72727	83	353	30.1	6	2.2	0.4	8.9	1.8	< 2.00	2.8	2011-02-24	2011-03-02	3	1	0	4	2	11	2	1	2
621383	M	58	170	69.5	24.0484	II	II		14	0	170	2.14286	141	238	41.2	3	1.4	0.4	4.9	3.3	5.8	2.4	2011-02-24	2011-02-28	2	2	0	1	1	14	0	0	2
621449	M	52	166	84	30.4834	II	I	5	20	0	151	1.4	94	302	34.6	2.8	2	0.5	5.5	61.2	128	1.3	2011-02-24	2011-02-25	2	2	1	4	2	9	0	0	2
621456	M	60	165	58	21.3039	II	II	5	13	0	96.6667	2.33333	144	145	40.7	3.5	1.5	0.3	5.4	3	3	3.4	2011-02-25	2011-03-02	4	1	0	2	1	31	0	0	2
621652	M	47	177	58	18.5132	II	III		15	0	127.222	2.55556	117	229	45.3	4.6	1.8	0.4	6.8	2.5	9	5.4	2011-02-25	2011-03-03	4	3	0	4	2	17	0	0	2
621663	M	66	170	71	24.5675	II	III	5	11	0	116	2.6	104	116	38.4	2.6	1	0.3	3.9	1.5	<2	5.1	2011-02-28	2011-03-02	4	2	1	4	2	15	4	2	2
621853	M	71	167	63	22.5896	II	III	2	18	0	267	2.8	91	267	38.3	2.8	1	0.3	4.3				2011-03-01	2011-03-07	3	2	1	2	1	16	0	0	2
621969	M	58	173	79.5	26.5629	I	I	1.5	16	0	107.222	2.55556	145	193	41.2	4.6	1.8	0.4	6.9	2.6	5	4.1	2011-02-28	2011-03-03	1	1	0	1	1	20	0	0	2
621987	M	58	162	60	22.8624	II	III	5	12	1	231.429	2.85714	72	324	34.9	4	1.4	0.3	5.8	3.7	5	2.4	2011-02-28	2011-03-02	3	2	1	4	2	23	8	3	2
622087	M	69	168	59	20.9042	II	III	5	14	0	123.571	2.21429	140	173	37.6	3.1	1.4	0.5	5.2	1.1	7	3.4	2011-03-01	2011-03-07	4	2	1	4	2	32	11	3	2
622250	M	48	170	67.5	23.3564	II	III	1.5	14	0	456	5	85	228	36.9	2.5	0.5	0.3	3.4	1.6	39	2.8	2011-03-02	2011-03-08	3	2	1	4	2	22	5	2	2
622804	F	51	160	59	23.0469	II	III	5	14	0	128.421	2.63158	145	244	42.6	5	1.9	0.3	7.2	1.5	23	402.2	2011-03-07	2011-03-10	3	2	1	1	1	14	2	1	2
622991	F	61	158	60	24.0346	II	III	3.5	16	0	96.25	1.29167	120	231	43.5	3.1	2.4	0.4	5.9	1.6	9	4.1	2011-03-08	2011-03-11	3	2	1	4	2	13	3	2	2
623075	M	57	170	90	31.1419	II	IV	5	15	1	252.727	4.09091	72	278	37.3	4.5	1.1	0.5	6.2	1.4	<2	1.6	2011-03-09	2011-03-14	3	2	1	4	2	14	6	2	2
623161	M	79	163	47	17.6898	III	III	2	32	0	271.818	4.90909	125	299	37.6	5.4	1.1	0.6	7.1	3.5	2.2	62.5	2011-12-08	2011-12-14	2	3	0	2	1	5	2	1	2
623426	M	62	172	70	23.6614	II	III	2	12	0	168.667	1.4	163	253	45.9	2.1	1.5	0.4	4.3	1	<2	3	2011-03-11	2011-03-16	3	2	1	2	1	8	0	0	2
623570	M	77	175	53	17.3061	III	III	5	16	0	106.364	2.90909	124	117	37.4	3.2	1.1	0.6	5.2	0.9	5	2	2011-03-14	2011-03-16	4	2	1	4	2	11	5	2	2
623722	F	62	155	49	20.3954	II	III	5	14	0	371.25	2.375	70	297	37	1.9	0.8	0.6	3.4				2011-03-14	2011-03-16	3	2	1	4	2	34	7	3	2
623726	M	59	168	80	28.3447	II	III	3	12	0	119.375	2.75	141	191	43.3	4.4	1.6	0.7	6.8				2011-03-14	2011-03-16	3	2	1	4	2	23	0	0	2
624040	F	64	148	46.5	21.229	II	IV	9	16	0	118.462	2.69231	115	154	37.7	3.5	1.3	0.4	5.3	23.1	> 12000.00	3.2	2011-03-16	2011-03-21	4	2	1	4	2	14	11	3	2
624060	M	58	170	67.5	23.3564	II	IV	6	16	1	207.333	2.6	80	311	37.5	3.9	1.5	0.3	5.8	4.1	< 2.00	2	2011-03-16	2011-03-21	3	2	1	4	2	3	3	2	1
624262	M	58	176	70	22.5981	II	III	4	15	0	116.5	2	158	233	48.3	4	2	0.6	6.8	8.6	23	3.9	2011-03-17	2011-03-23	3	2	1	4	2	22	9	3	2
624370	M	59	168	54	19.1327	II	IV	4	24	0	221	6	142	221	43.3	6	1	0.4	7.6	3.7	< 2.00	2.8	2011-03-18	2011-03-23	3	3	0	4	2	17	2	1	2
624389	M	48	174	68	22.46	II	I	5	14	1	135.714	2.85714	144	190	42.4	4	1.4	0.3	6	2.7	<2	4.2	2011-03-18	2011-03-22	3	2	1	4	2	11	6	2	2
624398	M	50	165	73	26.8136	II	I	4	12	0	102.632	2.47368	151	195	47.8	4.7	1.9	0.8	7.5	8	6.1	2.4	2011-03-18	2011-03-23	1	2	1	1	1	13	0	0	2
624810	F	49	162	53	20.1951	II	I	16	16	0	80.4545	2.22727	110	177	46.1	4.9	2.2	0.5	7.7				2011-03-23	2011-03-25	3	2	1	4	2	17	3	2	2
625109	M	71	163	53	19.9481	II	III	6	15	0	192.222	4.22222	70	173	31.5	3.8	0.9	0.3	5.1	45.6	29	1.3	2011-03-24	2011-03-28	1	2	1	4	2	19	0	0	2
625184	M	65	170	70	24.2215	II	IV	9	30	0	102.308	4.07692	68	133	27.8	5.3	1.3	0.6	7.27	2	387	2.8	2011-03-24	2011-04-06	3	2	1	4	2	21	12	3	2
625200	M	80	165	62.5	22.9568	II	III	6	13	0	292.727	2.09091	71	322	41.4	2.3	1.1	0.5	3.9	3.4	88	3.8	2011-03-25	2011-03-30	4	2	1	4	2	23	4	2	2
625271	M	62	181	64	19.5354	II	IV	2.5	13	0	55	1.05	122	110	35.3	2.1	2	0.2	4.8	2.1	< 2.00	1.9	2011-03-25	2011-03-29	4	2	1	1	1	5	1	1	2
625296	M	77	160	52	20.3125	II	IV	3	17	0	123.333	4.16667	130	148	34.1	5	1.2	0.4	6.7	2.7	13	2.5	2011-03-26	2011-03-30	2	1	0	2	1	17	5	2	2
625325	M	40	168	56	19.8413	II	III	9	14	0	318.667	3.93333	103	478	38	5.9	1.5	0.4	7.9	0.8	48	3.9	2011-03-26	2011-03-31	3	2	1	4	2	15	6	2	2
625634	M	58	174	74	24.4418	II	III	7.5	13	0	84.1667	2.70833	159	202	42.7	6.5	2.4	0.6	10	5.9	< 2.00	2.5	2011-03-29	2011-04-01	4	2	1	1	1	30	0	0	2
625863	F	70	165	60	22.0386	II	III	2.5	19	0	192.143	4.71429	112	269	40.3	6.6	1.4	0.2	8.3	2.4	< 2.00	2.5	2011-03-30	2011-04-07	4	2	1	4	2	28	26	3	2
625886	M	65	165	64	23.5078	II	IV	7	25	0	211.111	4.66667	122	190	36.3	4.2	0.9	0.6	5.7				2011-04-01	2011-04-08	2	2	1	4	2	9	2	1	2
625948	M	66	158	63	25.2363	II	IV	5.5	48	0	222.308	3.30769	64	289	35.6	4.3	1.3	0.6	6.2	1.2	7	1.9	2011-03-31	2011-04-04	3	2	1	4	2	19	12	3	2
626015	M	72	160	55	21.4844	II	III	5	19	0	120	2.66667	76	180	32.9	4	1.5	0.3	5.8	4.4	< 2.00	2.6	2011-03-31	2011-04-04	3	2	1	2	1	30	0	0	2
626180	M	73	168	49	17.3611	II	I	4.5	63	0	96.1538	1.38462	138	125	45.4	1.8	1.3	0.4	3.5	36.9	<2	3.7	2011-04-01	2011-04-06	4	2	1	4	2	15	4	2	2
626279	F	65	156	54	22.1893	II	I	6.3	16	0	190	1.85714	107	266	34.9	2.6	1.4	0.3	5.4	76.4	295	2.3	2011-04-04	2011-04-07	2	2	1	4	2	9	1	1	2
626282	F	48	160	41	16.0156	II	III	0.8	13	0	96.4	1.24	136	241	45.1	3.1	2.5	0.5	6.2	67.2	6	1.7	2011-04-04	2011-04-06	3	2	1	2	1	26	18	3	2
626393	M	60	170	61.5	21.2803	II	III	3	23	0	105.882	1.58824	154	180	44.4	2.7	1.7	0.3	4.9	12	66		2011-04-06	2011-04-14	2	2	1	4	2	3	1	1	1
626496	F	52	163	58	21.83	I	IV		17	0	132.381	2.09524	123	278	47	4.4	2.1	0.3	6.9	1.2	3	3.6	2011-04-04	2011-04-11	4	2	1	1	1	25	2	1	2
627098	M	57	172	61	20.6193	II	III	2	14	1	158.462	4.38462	83	206	34.7	5.7	1.3	0.4	7.5	4	20	2.6	2011-04-11	2011-04-15	3	2	1	4	2	12	9	3	2
627269	M	63	165	65	23.8751	II	II	4	14	0	115.714	2.61905	144	243	44.7	5.5	2.1	0.4	8.3	12.1	19	2.7	2011-04-11	2011-04-14	3	2	1	4	2	42	15	3	2
627970	M	51	165	52	19.1001	II	IV	3.8	9	0	205	3.71429	132	287	38.3	5.2	1.4	0.5	7.5	1.9	< 2.00	3.1	2011-04-18	2011-04-19	3	2	1	4	2	23	10	3	2
628257	M	74	172	50	16.901	II	I	3	10	0	195.385	3.07692	123	254	39.5	4	1.3	0.4	5.8	2.1	< 2.00	2.8	2011-04-18	2011-04-20	4	2	1	4	2	13	4	2	2
628357	M	71	172	60	20.2812	II	I	4	22	1	104.667	1.86667	139	157	47.3	2.8	1.5	0.3	5	2.6	11	2.3	2011-04-19	2011-04-22	3	2	1	4	2	31	2	1	2
628744	M	63	170	67	23.1834	II	II	6	15	0	266	4.4	162	266	48.4	4.4	1	0.4	6	4.1	15	51.4	2011-04-22	2011-04-27	3	2	1	4	2	3	2	1	1
628857	M	54	165	55	20.202	II	I	7.5	14	0	141.111	1.27778	107	254	30.2	2.3	1.8	0.6	4.7	1.4	9	1.7	2011-04-22	2011-04-27	1	2	1	4	2	20	11	3	2
629101	M	71	172	54	18.2531	II	I	2	29	0	94	1.13333	113	141	38.9	1.7	1.5	0.3	3.6	11.6	61	3.4	2011-04-25	2011-04-27	3	2	1	4	2	19	1	1	2
629103	M	80	170	56	19.3772	II	III	4	43	0	109.048	2.04762	154	229	44.7	4.3	2.1	0.3	7	2.4	5	4	2011-04-26	2011-04-29	3	2	1	4	2	23	1	1	2
629115	M	56	167	57	20.4382	II	III	3	11	0	78.2353	1.47059	153	133	40.2	2.5	1.7	0.5	4.8	3.9	4	3.4	2011-04-26	2011-04-28	2	2	1	4	2	46	2	1	2
629117	M	36	174	57	18.8268	II	IV	3.5	11	1	143.077	3.46154	120	186	41.8	4.5	1.3	0.4	6.4	0.8	4	4.5	2011-04-25	2011-04-27	4	2	1	4	2	19	9	3	2
629517	F	33	155	56	23.3091	II	III	4	15	0	138.235	0.882353	113	235	37.8	1.5	1.7	0.4	3.7	0.7	< 2.00	1.2	2011-05-01	2011-05-04	3	2	1	4	2	15	3	2	2
629720	M	71	162	42.5	16.1942	II	IV	4.5	17	0	168.462	2.76923	104	219	31.9	3.6	1.3	0.3	5.2	2.4	21	2.5	2011-04-29	2011-05-04	4	2	1	4	2	15	3	2	2
629787	M	55	172	61	20.6193	II	III	1.5	12	0	146.667	2.33333	116	220	39.9	3.5	1.5	0.3	5.4	5.5	2	2.8	2011-04-29	2011-05-04	1	2	1	1	1	24	0	0	2
630199	M	60	168	60.5	21.4357	II	I	5.5	38	0	247.5	4.08333	78	297	40.8	4.9	1.2	0.5	6.7	1.9	47	3.5	2011-05-05	2011-05-10	2	2	1	4	2	34	6	2	2
630550	M	54	170	61	21.1073	II	III	2.5	13	0	170	2.36364	137	187	42.3	2.6	1.1	0.2	4				2011-05-06	2011-05-10	4	2	1	4	2	4	0	0	2
630584	M	64	163	59	22.2063	II	IV	6	25	0	129.333	2.13333	72	194	37.7	3.2	1.5	0.5	5.3				2011-05-06	2011-05-10	2	2	1	4	2	12	8	3	2
630650	F	57	156	57.5	23.6275	II	I	3	19	0	160.625	1.8125	124	257	43.6	2.9	1.6	0.4	4.91	2.3	11.7	2.7	2011-05-07	2011-05-12	3	2	1	4	2	40	8	3	2
630691	M	66	170	62	21.4533	II	I	6	11	0	323.333	2.16667	61	388	35.3	2.6	1.2	0.4	4.4	3.3	11	3.6	2011-05-07	2011-05-12	1	2	1	4	2	19	2	1	2
630775	F	59	155	51	21.2279	II	III	2.5	18	0	159.286	2.07143	119	223	42.2	2.9	1.4	0.4	4.9	5.6	< 2.00	3.6	2011-05-09	2011-05-13	3	2	1	2	1	36	0	0	2
630922	M	71	169	61	21.3578	II	I	13	14	0	123.158	1.36842	119	234	40	2.6	1.9	0.5	5.2	6.3	5	2.3	2011-05-09	2011-05-12	3	3	0	4	2	30	21	3	2
631152	F	56	168	67	23.7387	II	III	8	11	0	110	1.19231	98	286	40.6	3.1	2.6	0.4	6.3	282.8	4	3.9	2011-05-12	2011-05-16	2	2	1	4	2	27	3	2	2
631249	M	35	175	65	21.2245	II	IV	0.7	10	0	88.5	1.7	154	177	44.7	3.4	2	0.5	6	2.8	6	1.6	2011-05-12	2011-05-19	4	2	1	1	1	55	0	0	2
631273	M	79	170	72	24.9135	II	III	5	11	0	122.857	2.14286	115	172	40.4	3	1.4	0.4	4.9	3.3	5		2011-05-12	2011-05-16	3	2	1	1	1	26	1	1	2
631318	M	70	165	46	16.8962	III	IV	5	15	0	151.538	3.92308	69	197	30.5	5.1	1.3	0.5	6.94	4.2	27	1.7	2011-05-12	2011-05-13	3	1	0	4	2	18	0	0	2
631332	M	83	165	49	17.9982	II	IV	5	14	0	165	3.25	113	132	39.2	2.6	0.8	0.4	3.8	2.8	36	4.1	2011-05-12	2011-05-17	3	2	1	4	2	33	5	2	2
631359	M	82	162	46	17.5278	II	III	5.5	10	0	139.231	2.92308	116	181	40.7	3.8	1.3	0.4	5.8				2011-05-12	2011-05-15	3	2	1	4	2	32	3	2	2
631394	F	59	153	45	19.2234	II	III	9	16	1	185.385	2.30769	112	241	39.7	3	1.3	0.2	4.6	2.2	20	2.1	2011-05-17	2011-05-20	3	2	1	4	2	17	15	3	2
631411	M	58	173	72	24.0569	II	III	4	12	0	100.667	1.33333	132	151	42.5	2	1.5	0.3	4	8	6	1.9	2011-05-13	2011-05-18	3	2	1	4	2	35	9	3	2
632171	M	60	165	47	17.2635	II	III	8	14	1	273.636	3.09091	77	301	40.5	3.4	1.1	0.5	5	2.7	10	4.9	2011-05-18	2011-05-24	4	2	1	4	2	7	1	1	1
632325	M	58	168	72	25.5102	II	IV	14	22	1	267.5	3.33333	86	321	38.2	4	1.2	0.5	5.8	3.6	6	2.2	2011-05-20	2011-05-25	3	3	1	4	2	9	9	3	1
632348	F	75	155	52	21.6441	III	II	3	21	0	233.75	4.75	102	187	42.4	3.8	0.8	0.2	5	4.6	4	10.8	2011-05-20	2011-05-26	3	2	1	2	1	18	0	0	2
632898	M	48	160	60	23.4375	II	I	8	14	1	145.833	3.66667	150	175	48.3	4.4	1.2	0.4	6.1	3.4	5	3.9	2011-05-24	2011-05-27	3	2	1	4	2	5	4	2	1
632919	M	58	165	54	19.8347	II	I	4	23	0	121.053	3.05263	129	230	38.5	5.8	1.9	0.8	8.6				2011-05-25	2011-06-02	2	2	1	4	2	19	0	0	2
633021	F	71	158	46	18.4265	II	III	5.5	15	0	178	1.2	75	267	32.2	1.8	1.5	0.3	3.76	1.7	32	1.7	2011-05-26	2011-05-31	3	2	1	4	2	25	2	1	2
633146	M	73	165	48	17.6309	II	III	15	13	0	175.385	2.84615	121	228	37.9	3.7	1.3	0.5	5.6	0.9	5	1.9	2011-05-26	2011-05-30	4	3	0	4	2	50	34	3	2
633439	M	65	165	63	23.1405	II	IV	3	13	0	117.333	1.8	141	352	46.5	5.4	3	0.4	8.9	5.1	29	3.5	2011-05-28	2011-06-02	3	2	1	2	1	26	0	0	2
633486	M	63	160	57.5	22.4609	II	III	3.5	17	0	146	3.06667	103	219	36.9	4.6	1.5	0.5	6.9	106.4	481	1.8	2011-05-28	2011-06-01	2	2	1	4	2	10	1	1	2
634272	M	54	170	65	22.4913	II	III	7	34	0	159.444	2.55556	64	287	42.9	4.6	1.8	0.6	7.09	1.8	8	1.7	2011-05-30	2011-06-08	3	2	1	4	2	21	0	0	2
634437	F	72	160	53.5	20.8984	II	I		15	0	130	4.36364	115	143	43.8	4.8	1.1	0.4	6.4	2.2	70	1.1	2011-06-07	2011-06-09	4	3	0	4	2	28	25	3	2
634459	F	70	158	41.5	16.6239	II	III	3.5	25	0	108.889	0.666667	96	196	33.6	1.2	1.8	0.3	3.7	2	< 2.00	2	2011-06-07	2011-06-10	3	2	1	4	2	49	24	3	2
634552	M	73	162	64.5	24.577	II	IV	3	10	0	127.5	1.58333	114	153	38.2	1.9	1.2	0.3	3.8	1.8	30	4.2	2011-06-07	2011-06-09	3	2	1	1	1	18	0	0	2
634680	F	76	162	61	23.2434	II	I	3	28	0	131.667	2.33333	108	158	47.9	2.8	1.2	0.3	4.4	1.3	10	2.1	2011-06-07	2011-06-10	2	2	1	4	2	11	3	2	2
634701	M	64	165	55	20.202	II	I	4	16	0	52.963	0.925926	118	143	32	2.5	2.7	0.7	6.4	3.7	3	3.4	2011-06-08	2011-06-14	4	2	1	4	2	33	21	3	2
634772	M	26	170	56	19.3772	II	III	7	14	0	274.615	3.23077	91	357	42.6	4.2	1.3	0.6	6.1	2.1	< 2.00	2.7	2011-06-08	2011-06-14	3	2	1	4	2	42	21	3	2
634792	M	77	170	84	29.0657	II	I	4	15	0	126.875	1.875	125	203	45.9	3	1.6	0.4	5.2	1.5	15	2.9	2011-06-08	2011-06-13	1	2	1	4	2	9	5	2	1
635045	F	62	156	59	24.2439	II	I	5	12	0	104.737	2.10526	115	199	42.2	4	1.9	0.4	6.4	2.5	2761	3	2011-06-13	2011-06-16	3	2	1	4	2	17	6	2	2
635374	F	34	158	46.5	18.6268	II	II	3.5	14	0	167.692	5.07692	119	218	40.1	6.6	1.3	0.6	8.6	1.3	12	1.6	2011-06-13	2011-06-20	4	2	1	4	2	17	13	3	2
635495	M	64	168	61	21.6128	I	IV	2.2	40	0	125	2.2	127	250	46.1	4.4	2	0.6	7	3.4	11	2.3	2011-06-13	2011-06-15	3	2	1	2	1	21	0	0	2
635601	M	40	170	68.5	23.7024	I	IV	1	35	0	70.3333	0.8	149	211	45.2	2.4	3	0.5	6	1.7	9	1.7	2011-06-15	2011-06-20	3	2	1	1	1	1	0	0	2
635790	F	64	155	47	19.563	II	III	4.5	14	0	166.875	1.3125	115	267	42	2.1	1.6	0.4	4.2	9.9	2	2.5	2011-06-16	2011-06-23	2	2	1	4	2	19	1	1	2
635808	M	76	165	57	20.9366	II	III	4	19	0	111.875	2.5625	132	179	38.1	4.1	1.6	0.5	6.5	1.6	6	3.3	2011-06-16	2011-06-22	3	2	1	4	2	28	9	3	2
635923	M	63	160	66	25.7812	II	III	4	13	0	82.6316	1.84211	123	157	40.4	3.5	1.9	0.4	5.9	3.3	3	5.7	2011-06-17	2011-06-20	3	2	1	4	2	3	0	0	1
636006	M	47	175	74	24.1633	II	IV	0.8	10	0	137.368	1.94737	160	261	47.4	3.7	1.9	0.4	6.2	2.6	< 2.00	2.3	2011-06-21	2011-06-24	3	2	1	1	1	12	0	0	2
636136	M	54	170	72	24.9135	II	II	4	13	0	78.1818	1.36364	151	258	47.6	4.5	3.3	0.5	8.9	7.9			2011-06-20	2011-06-23	4	2	1	4	2	20	0	0	2
636141	M	65	155	41	17.0656	II	III	3.5	10	0	271.538	3.30769	82	353	29.7	4.3	1.3	0.7	6.4				2011-06-18	2011-06-21	3	2	1	4	2	23	6	2	2
636512	M	69	165	42	15.427	II	I	5	14	0	179	2.8	102	179	40.6	2.8	1	0.6	4.5	3.4	< 2.00	25.5	2011-06-23	2011-06-24	2	2	1	4	2	24	4	2	2
636527	M	63	172	70	23.6614	II	III	4	16	0	130	2.04545	141	286	41.5	4.5	2.2	0.5	7.4	22.4	7	1.2	2011-06-22	2011-06-27	3	2	1	4	2	10	6	2	2
636583	M	79	162	46	17.5278	II	III	2	13	1	86.6667	1.09091	131	286	41.2	3.6	3.3	0.4	7.5	3.2	4	2.7	2011-06-22	2011-06-28	2	2	1	4	2	8	3	2	1
636618	M	58	170	49	16.955	II	II	5	11	1	142.381	1.47619	115	299	37.6	3.1	2.1	0.5	6.2	2.6	8	2.2	2011-06-23	2011-06-27	3	2	1	4	2	24	12	3	2
636828	M	55	167	48.5	17.3904	II	III	7	13	0	111.739	2.26087	128	257	38.3	5.2	2.3	0.4	8.1	1.4	14	1.6	2011-06-24	2011-06-28	2	2	1	4	2	40	0	0	2
636850	F	49	160	57	22.2656	II	IV	5	15	0	135.263	1.94737	105	257	46.1	3.7	1.9	0.4	6.2				2011-06-24	2011-06-29	4	2	1	4	2	36	14	3	2
637173	M	50	175	69	22.5306	II	IV	4	9	0	114.667	2.66667	146	172	46.6	4	1.5	0.5	6				2011-06-29	2011-07-01	4	2	1	4	2	5	0	0	2
637315	M	56	165	55	20.202	II	III	1.5	11	0	157.333	1.2	120	236	44.1	1.8	1.5	0.4	4.1	3.7	< 2.00	2.6	2011-06-27	2011-06-30	3	2	1	4	2	24	1	1	2
637332	M	70	172	67.5	22.8164	II	III	5	11	0	238.571	2.78571	112	334	36.8	3.9	1.4	0.3	5.81	2.8	4	5837	2011-06-27	2011-06-30	3	2	1	4	2	1	5	2	2
637446	F	40	158	41	16.4237	II	III	6	15	0	156.429	3	82	219	35.6	4.2	1.4	0.4	6.1	< 0.50	3	1.3	2011-06-28	2011-07-06	4	2	1	4	2	15	11	3	2
637571	M	60	176	68	21.9525	II	III	3	22	0	81.6667	2	114	147	42.3	3.6	1.8	0.3	6	3.2	11	1.4	2011-06-30	2011-07-20	3	2	1	4	2	8	5	2	2
637586	M	57	173	44.5	14.8685	II	III	3	11	0	136.364	3	127	150	41.7	3.3	1.1	0.4	4.9	1.8	12	5.5	2011-07-02	2011-07-05	3	2	1	1	1	24	0	0	2
637771	M	50	167	63	22.5896	II	I	5	24	0	122.222	1.72222	83	220	38.5	3.1	1.8	0.5	5.8	196.2	359	12.5	2011-07-02	2011-07-05	2	2	1	4	2	29	12	3	2
637777	M	59	156	43	17.6693	II	I	3	12	0	71.25	1.33333	119	171	39.9	3.2	2.4	0.4	6.2	1.6	33	1.8	2011-06-30	2011-04-07	4	2	1	4	2	19	6	2	2
637829	M	60	170	65	22.4913	II	IV	1	12	1	203.529	2.17647	137	346	44	3.7	1.7	0.5	6	1	18	63.7	2011-07-01	2011-07-06	3	2	1	1	1	15	15	3	2
638064	M	65	151	60	26.3146	II	IV	5.5	42	1	207.619	1.7619	110	436	38	3.7	2.1	0.6	6.8	4.7	< 2.00	2.7	2011-07-05	2011-07-08	4	2	1	4	2	6	5	2	2
638131	M	83	160	51	19.9219	II	III	6	16	0	84.7059	3.23529	119	144	38.5	5.5	1.7	0.6	7.9	1.7	8	1.9	2011-07-06	2011-07-12	4	2	1	4	2	25	4	2	2
638337	M	43	170	55	19.0311	II	I	5	11	1	156.154	2.23077	115	203	42.1	2.9	1.3	0.4	4.65	1.2	< 2.00	3.5	2011-07-05	2011-07-07	4	2	1	4	2	18	13	3	2
638723	M	78	170	40	13.8408	II	II	3	18	0	213.636	2.45455	93	235	30.4	2.7	1.1	0.5	4.6	1.2	< 2.00		2011-07-08	2011-07-13	3	2	1	4	2	18	0	0	2
639419	F	30	160	59	23.0469	II	III	0.5	15	0	120.556	1.27778	132	217	49.8	2.3	1.8	0.4	4.4	2.5	31	2.6	2011-07-13	2011-07-21	3	2	1	1	1	17	3	2	2
639785	M	49	170	58	20.0692	II	III	1.5	13	0	145.385	3	149	189	45.4	3.9	1.3	0.4	5.9	2.8	4	4.9	2011-07-15	2011-07-19	4	2	1	1	1	16	0	0	2
639804	M	62	172	71	23.9995	II	I	2	10	0	144.167	3.75	124	173	43.4	4.5	1.2	0.6	6.4	2.3	14	2.4	2011-07-18	2011-07-21	4	2	1	2	1	17	0	0	2
640327	M	73	170	59	20.4152	II	III	10	11	1	334.286	4.85714	88	234	32.3	3.4	0.7	0.5	4.7	1.1	19	4.8	2011-07-22	2011-07-26	1	2	1	lose		lose	lose	lose
640619	M	57	175	75	24.4898	II	III	5.5	17	0	110	2.47059	136	187	45	4.2	1.7	0.4	6.4	2.4	4	4.3	2011-07-22	2011-07-27	4	2	1	4	2	29	1	1	2
640844	F	58	156	52.5	21.573	II	IV	5.5	10	0	259.412	2.82353	78	441	38.2	4.8	1.7	0.5	7.1	1.4	< 2.00		2011-07-26	2011-07-28	2	2	1	4	2	35	0	0	2
640899	M	70	160	63	24.6094	II	I	4	17	0	132.941	2.35294	121	226	42.1	4	1.7	0.4	6.4	2.5	6	3.1	2011-07-25	2011-07-29	3	2	1	4	2	10	4	2	2
640908	M	90	165	42	15.427	II	II	2	17	0	97.6923	2.38462	115	127	39.7	3.1	1.3	0.4	4.9	3.1	11	2.7	2011-07-26	2011-07-28	2	2	1	2	1	16	0	0	2
640970	F	41	155	46	19.1467	II	III	6	11	0	218.571	1.33333	72	459	36.6	2.8	2.1	0.6	5.6	0.9	6	1.1	2011-07-25	2011-07-28	4	2	1	4	2	34	25	3	2
640989	F	58	160	51	19.9219	I	III	4	11	0	109.048	1.47619	114	229	44.9	3.1	2.1	0.3	5.6	1.5	2	3.3	2011-07-26	2011-07-27	4	2	1	4	2	41	6	2	2
641055	M	63	170	74	25.6055	II	IV	2	12	0	147.333	3.06667	145	221	45.1	4.6	1.5	0.2	6.5	< 0.50	6	1.9	2011-07-27	2011-07-29	2	2	1	4	2	13	2	1	2
641512	M	65	170	54	18.6851	II	IV		13	0	75.2941	1.41176	123	128	41.7	2.4	1.7	0.3	4.5	1.9	5	3.7	2011-07-30	2011-08-02	1	2	1	1	1	20	0	0	2
641827	M	65	165	65	23.8751	II	II	3.5	16	0	151.25	2.4375	126	242	36.2	3.9	1.6	0.5	6.4	4.3	24	2.8	2011-08-01	2011-08-03	2	3	0	1	1	13	0	0	2
641883	F	57	158	47	18.8271	II	I	5	26	0	128.571	2	118	270	41.8	4.2	2.1	0.3	6.7				2011-08-06	2011-08-15	2	2	1	4	2	14	5	2	2
642051	M	60	165	45	16.5289	II	IV	4	15	0	255.556	5.88889	115	230	33.1	5.3	0.9	0.6	6.9				2011-08-03	2011-08-08	2	2	1	4	2	44	1	1	2
642075	M	79	170	75	25.9516	II	IV	5	13	0	164.286	1.71429	134	230	39	2.4	1.4	0.4	4.6	4.1	13	1.4	2011-08-03	2011-08-05	4	2	1	4	2	44	26	3	2
642488	M	58	173	86	28.7347	II	IV		14	0	35.625	1.5625	133	114	45.2	5	3.2	0.7	9.3	2.2	4	2.9	2011-08-06	2011-08-09	4	2	1	1	1	24	0	0	2
642712	M	48	170	62	21.4533	II	IV	2	17	0	112.5	2.4375	108	180	38.1	3.9	1.6	0.5	6.2				2011-08-08	2011-08-10	4	2	1	4	2	6	0	0	2
642776	M	57	165	49.5	18.1818	II	I	4	11	0	115.833	2.41667	136	139	40.9	2.9	1.2	0.7	5.1	1.5	3	3.6	2011-08-08	2011-08-10	3	2	1	4	2	37	26	3	2
643037	M	72	160	49	19.1406	II	I	5	12	0	106.111	3.55556	88	191	35	6.4	1.8	0.9	9.3	1.4	37	1.8	2011-08-10	2011-08-15	3	2	1	4	2	36	12	3	2
643139	M	63	160	56	21.875	II	I	2	16	0	132	2.2	121	198	35.4	3.3	1.5	0.4	5.4	1.8	3	4.8	2011-08-11	2011-08-16	3	2	1	4	2	1	0	0	1
643265	M	55	165	56	20.5693	II	I	5	11	0	113.158	1.94737	126	215	41.6	3.7	1.9	0.7	6.6	3.7	6	3.6	2011-08-12	2011-08-16	4	2	1	4	2	17	10	3	2
643494	M	56	172	54.5	18.4221	II	III	4	16	0	151.538	4.92308	153	197	44.9	6.4	1.3	0.6	8.4	456.8	265		2011-08-13	2011-08-16	3	2	1	4	2	10	10	3	2
643567	M	69	168	lose	#VALUE!	II	III	2.5	12	0	310	4.125	65	248	29.9	3.3	0.8	0.2	4.4	1.4	3	3.5	2011-08-15	2011-08-18	4	2	1	4	2	27	3	2	2
643897	M	51	170	68.5	23.7024	II	III	2.8	14	0	77.1875	1.1875	136	247	43.5	3.8	3.2	0.5	7.6	2.9	5	3.4	2011-08-17	2011-08-18	1	2	1	1	1	27	0	0	2
643991	M	72	175	68	22.2041	II	I	5	15	0	337.143	7	121	236	34.4	4.9	0.7	0.3	6	26.9	11	1.7	2011-08-17	2011-08-24	4	2	1	2	1	24	18	3	2
644068	M	50	170	60	20.7612	II	III	1.5	7	0	68.3333	1.2	145	205	45	3.6	3	0.8	7.6				2011-08-18	2011-08-19	3	2	1	2	1	6	0	0	2
644319	M	70	165	63.5	23.3242	II	I	4	21	0	173.333	2.55556	128	156	43	2.3	0.9	0.2	3.6	2.3	7	2.6	2011-08-19	2011-08-25	4	2	1	2	1	23	8	3	2
644406	M	69	173	48	16.038	III	II	2	17	0	102.941	1.76471	133	175	42.1	3	1.7	0.4	5.3	14.1	20	3.3	2011-08-19	2011-08-24	3	2	1	4	2	17	11	3	2
644539	F	63	156	57.5	23.6275	II	I	4.5	20	0	138.636	1.81818	122	305	47	4	2.2	0.4	7.4				2011-08-22	2011-08-29	2	1	0	4	2	13	0	0	2
644738	M	56	140	47	23.9796	II	III	8	11	0	183.077	2.07692	122	238	38.3	2.7	1.3	0.3	4.7	3.1	8	8.4	2011-08-23	2011-08-25	4	3	0	4	2	11	2	1	2
645074	M	51	172	54	18.2531	I	II	4	28	0	110	1.28571	131	308	41.7	3.6	2.8	0.5	7.1	6.5	17.8		2011-08-27	2011-09-06	2	2	1	4	2	24	6	2	2
645107	M	66	152	47	20.3428	II	IV	6	14	0	191.429	4.07143	98	268	37.5	5.7	1.4	0.5	7.7	1.5	5	3.6	2011-08-26	2011-08-30	3	2	1	4	2	43	0	0	2
645273	F	62	161	57	21.9899	II	IV	2.5	11	0	98.5	2.65	116	197	43.5	5.3	2	0.5	8.2				2011-08-29	2011-09-01	3	2	1	2	1	36	4	2	2
645331	M	83	165	59	21.6713	II	III	6.5	27	0	100.5	2.5	127	201	30.6	5	2	0.7	7.8	1.4	< 2.00	1.9	2011-08-27	2011-09-05	2	2	1	4	2	9	0	0	2
645465	M	70	165	50	18.3655	II	III	4	17	0	200	2.75	117	240	35.4	3.3	1.2	0.3	4.9	3.4	23	1.1	2011-08-30	2011-09-06	3	2	1	4	2	37	12	3	2
645488	F	52	148	50	22.8269	II	III	3.5	18	0	142.857	3	137	300	48.7	6.3	2.1	0.6	9.1				2011-08-29	2011-08-31	3	2	1	4	2	25	3	2	2
645566	M	75	173	47	15.7038	II	I	7	18	0	151	2.4	111	151	34.6	2.4	1	0.4	3.8	5	<2	3	2011-09-02	2011-09-07	3	2	1	4	2	18	11	3	2
645598	M	78	175	76	24.8163	II	I	1	16	0	224.286	2.71429	98	157	35.2	1.9	0.7	0.3	3.1	1	4	3.1	2011-08-30	2011-09-02	2	2	1	1	1	17	0	0	2
645642	M	57	181	72	21.9774	II	I	6	17	0	98	1.65	84	196	33.6	3.3	2	0.6	6				2011-08-30	2011-09-06	3	1	0	4	2	10	0	0	2
645983	M	64	163	67	25.2174	II	IV	4	39	0	75.2632	1.42105	136	143	39.6	2.7	1.9	0.3	5	4.5	2	2.6	2011-09-01	2011-09-05	2	2	1	4	2	21	8	3	2
646059	M	51	168	70	24.8016	II	III	1.5	15	0	82	1	137	205	45.2	2.5	2.5	0.5	5.7	1.8	3	2.4	2011-09-02	2011-09-07	1	1	0	1	1	3	0	0	1
646068	M	54	178	84	26.5118	II	IV	6	19	0	338	8.2	67	169	32.4	4.1	0.5	0.4	5.1				2011-09-02	2011-09-07	2	2	1	4	2	14	0	0	2
646847	M	48	170	55	19.0311	II	I	6	23	0	120	1.66667	121	252	42.2	3.5	2.1	0.4	6.2				2011-09-09	2011-09-16	3	1	0	4	2	28	3	2	2
646882	M	64	172	59	19.9432	II	I	5	17	0	246.667	4.75	98	296	28.3	5.7	1.2	0.8	7.8	1.3	<2	2.4	2011-12-03	2011-12-07	3	2	1	4	2	9	0	0	2
647476	F	80	155	49.5	20.6035	II	III	1.2	36	0	122	2.2	110	122	42.9	2.2	1	0.3	3.9				2011-09-15	2011-09-22	2	1	0	1	1	15	0	0	2
647588	M	75	167	50	17.9282	II	I	4	32	0	176	2.5	100	176	33.8	2.5	1	0.3	4.2				2011-09-30	2011-10-10	3	2	1	4	2	22	11	3	2
647724	M	75	173	68	22.7204	II	I	5	14	0	152	3.8	108	152	38.7	3.8	1	0.4	5.2	5.3	182	6	2011-09-14	2011-09-19	3	2	1	4	2	16	8	3	2
647790	F	60	158	49.5	19.8286	II	III		14	0	94.7059	0.764706	123	161	36.4	1.3	1.7	0.3	3.8	5.5	5		2011-09-16	2011-09-20	3	2	1	4	2	28	15	3	2
648031	M	64	170	54	18.6851	II	I	0.5	20	0	105.714	1.57143	124	148	43.6	2.2	1.4	0.2	3.8	3	2	2.8	2011-09-17	2011-09-23	1	2	1	1	1	17	0	0	2
648077	M	76	158	43	17.2248	II	I	9	19	0	128.824	3.11765	117	219	33	5.3	1.7	0.6	7.8	0.9	<2	2.2	2011-09-19	2011-09-20	3	3	0	4	2	27	12	3	2
648369	M	67	165	74	27.1809	III	I	4	21	0	117.5	2.58333	88	141	31.3	3.1	1.2	0.6	4.92	4.7	2.2	5.8	2011-12-05	2011-12-08	3	2	1	4	2	21	16	3	2
648380	M	63	168	55	19.487	II	III	7	14	0	320.769	4.07692	79	417	33.3	5.3	1.3	0.8	7.4	10.7	74	2.2	2011-09-20	2011-09-23	3	3	0	4	2	51	4	2	2
648553	M	58	169	54	18.9069	II	III	7	15	0	158.125	1.25	132	253	39.1	2	1.6	0.7	4.4	2.5	20	3.5	2011-09-21	2011-09-23	4	3	0	4	2	24	1	1	2
648553	M	60	169	54	18.9069	II	III		16	0	150	2.2	119	225	35.4	3.3	1.5	0.5	5.43	27.4	4257.9	3.43	2013-04-18	2013-04-23	4	3	0	4	2	24	1	1	2
648593	M	56	160	55	21.4844	II	III	2.5	13	0	133.125	2.25	160	213	49.8	3.6	1.6	0.4	5.7	2.7	10	2.5	2011-09-22	2011-09-28	3	2	1	2	1	18	5	2	2
648644	M	65	167	44.5	15.9561	II	IV	8.5	32	0	151.538	2.92308	90	197	36.6	3.8	1.3	0.2	5.4				2011-09-23	2011-10-01	2	1	0	4	2	32	1	1	2
648845	M	59	170	52	17.9931	II	III	7	14	0	4.81959	1.4433	81	187	44	56	38.8	3	5.2	10.7	<2	1.9	2011-09-22	2011-09-26	3	3	0	4	2	18	6	2	2
649050	F	64	165	lose	#VALUE!	II	IV	2	37	0	158.571	2.85714	85	222	35.1	4	1.4	0.5	6	1.2	30	3.1	2011-10-02	2011-10-14	3	2	1	2	1	19	1	1	2
649133	M	28	163	55	20.7008	II	III	5	11	0	215.5	2.3	82	431	45.5	4.6	2	0.5	7.1	0.8	3.3	6.2	2011-09-26	2011-09-28	4	2	1	4	2	27	16	3	2
649173	M	60	162	47	17.9089	II	IV	7	14	1	372.857	6.28571	136	261	40.8	4.4	0.7	0.7	5.9	3.1	30.8	2.4	2011-09-26	2011-09-28	3	2	1	4	2	18	12	3	2
649188	M	80	165	66	24.2424	II	III	6	23	0	170	5.5	134	204	38.1	6.6	1.2	0.7	8.6	2.4	21.7		2011-10-06	2011-10-11	3	2	1	4	2	17	8	3	2
649201	M	58	165	60	22.0386	II	III	2.5	12	0	71.7647	1.41176	155	244	43.8	4.8	3.4	1	9.6	3.2	< 2.00	3.1	2011-09-27	2011-09-28	4	2	1	4	2	15	1	1	2
649667	M	78	160	55	21.4844	II	III	8	42	0	111.111	2.11111	115	100	39	1.9	0.9	0.3	3.2				2011-10-02	2011-10-13	4	1	0	4	2	7	1	1	2
649837	F	83	155	45.5	18.9386	III	III	3	20	0	446	8.8	75	223	33.3	4.4	0.5	2.3	7.3	2.5	8.4	3.8	2011-10-04	2011-10-10	3	2	1	4	2	21	19	3	2
650130	M	69	166	59.5	21.5924	II	IV	2.5	30	0	116.471	1.35294	110	198	37.7	2.3	1.7	0.4	4.6				2011-10-06	2011-10-13	2	2	1	4	2	18	9	3	2
650260	M	74	160	56	21.875	II	III	3	14	0	95.7143	2.5	112	134	36.1	3.5	1.4	0.3	5.3	2.1	3.4	2.8	2011-10-07	2011-10-11	3	2	1	2	1	22	0	0	2
650287	M	85	176	56	18.0785	II	III	2.5	14	0	195.385	3.53846	83	254	40	4.6	1.3	0.6	6.6				2011-10-06	2011-10-11	3	2	1	1	1	10	0	0	2
650379	M	75	165	70	25.7117	II	III	5	16	0	98.6667	3.26667	140	148	44.9	4.9	1.5	0.5	6.9	2.9	17.9	1.7	2011-10-06	2011-10-12	4	3	0	4	2	8	0	0	2
650677	M	63	170	82.5	28.5467	II	III	8	12	1	200	2.73333	84	300	40.7	4.1	1.5	0.5	6.2	2.8	3597.3	2.6	2011-10-08	2011-10-11	3	2	1	4	2	35	33	3	2
651144	F	48	165	61	22.4059	II	II	2	19	0	131.053	2.05263	95	249	38.9	3.9	1.9	0.4	6.3	0.9	11.1	2.5	2011-10-12	2011-10-18	4	2	1	1	1	12	0	0	2
651207	M	53	160	46	17.9688	III	I	2.5	19	0	114	5.1	119	114	31.3	5.1	1	0.5	6.5				2011-10-12	2011-10-20	3	2	1	4	2	18	2	1	2
651602	M	81	168	50	17.7154	II	III	6	16	0	135.789	3	115	258	33.9	5.7	1.9	0.6	8.4	4.8	11.7		2011-10-15	2011-10-21	3	2	1	4	2	27	14	3	2
651952	M	54	160	63	24.6094	II	III	5	14	0	200.667	2.06667	131	301	40.6	3.1	1.5	0.4	5.2	8.8	137.4	471.2	2011-10-19	2011-10-24	3	2	1	4	2	19	12	3	2
652354	M	68	165	59	21.6713	II	I	5	13	0	550	7.5	114	330	39.5	4.5	0.6	0.4	6.5	2.5	220.2	1.8	2011-10-21	2011-10-25	3	2	1	4	2	14	7	3	2
652477	M	56	170	79	27.3356	II	I	2	26	0	121.053	2.21053	143	230	49.4	4.2	1.9	0.6	6.8	2.6	3.6	2.8	2011-10-21	2011-10-25	1	2	1	1	1	8	0	0	2
652528	M	76	168	62	21.9671	II	I	3	12	1	161.111	2.88889	139	145	40.9	2.6	0.9	0.3	3.95	1.2	4.3	3.76	2013-01-10	2013-01-14	3	2	1	4	2	11	0	0	2
652639	M	72	lose	63	#VALUE!	II	III	3.5	82	0	122.5	3.75	126	147	41.9	4.5	1.2	0.4	6.2	1.4	2.6	21.7	2011-10-24	2011-10-26	2	2	1	4	2	10	6	2	2
652909	F	61	158	62	24.8358	II	III	4	19	0	72.9412	2.52941	111	124	37.2	4.3	1.7	0.3	6.5	1.7	< 2.00	4.1	2011-10-26	2011-10-31	4	2	1	4	2	21	2	1	2
653070	M	61	168	58	20.5499	II	III	6	16	0	94	1.2	128	141	38.8	1.8	1.5	0.4	4	3.1	6.1	1.8	2011-10-27	2011-11-01	2	2	1	4	2	20	12	3	2
653408	F	35	160	56	21.875	II	III	7	14	0	268	10.4	124	134	36.1	5.2	0.5	0.5	6.2	1.9	15.1	2.1	2011-11-03	2011-11-01	3	3	1	4	2	22	3	2	2
653528	M	63	170	74	25.6055	II	I	3	16	0	213.077	2.46154	131	277	41.8	3.2	1.3	0.4	5.2	13.3	2.3	3.6	2011-10-29	2011-11-02	4	2	1	4	2	34	13	3	2
654202	M	63	170	65	22.4913	II	IV	1.5	13	0	130.714	1.85714	139	183	41	2.6	1.4	0.5	4.6	1.4	7.9	3.8	2011-11-03	2011-11-09	1	3	0	1	1	35	0	0	2
654335	M	49	170	52	17.9931	II	III		13	0	155.625	1.5625	140	249	38.9	2.5	1.6	0.5	4.7	5.6	4.1	4.6	2011-11-04	2011-11-09	1	2	1	1	1	32	0	0	2
654362	M	58	167	51	18.2868	II	III	8	30	0	314.286	7	108	220	34.9	4.9	0.7	0.7	6.3	2.7	6.1		2011-12-05	2011-12-14	1	2	1	4	2	26	12	3	2
654605	M	77	165	61.5	22.5895	II	IV	2	14	0	177.273	2	128	195	40	2.2	1.1	0.3	3.6	2	12.2	3.5	2011-11-07	2011-11-10	3	3	0	1	1	8	0	0	2
654748	M	75	162	51	19.433	II	III	4	35	0	153.077	3.30769	109	199	38.4	4.3	1.3	0.6	6.4	15.6	10.4	7.5	2011-11-07	2011-11-10	4	2	1	2	1	14	3	2	2
655018	M	47	170	72	24.9135	III	III	4.5	12	0	195.238	1.95238	103	410	42.8	4.1	2.1	0.5	7	1.7	3004.2	2.2	2011-11-10	2011-11-14	2	3	0	4	2	17	16	3	2
655156	F	70	156	59.5	24.4494	II	III	2	18	0	7.02778	1.58333	128	253	43	57	36	5	6.5	1.4	<2	8.6	2011-11-10	2011-11-15	4	2	1	4	2	38	27	3	2
655306	M	73	161	50.5	19.4823	II	III	4	16	1	132.5	2.125	117	212	40.9	3.4	1.6	0.5	5.7	2.2	6.1	4	2011-11-11	2011-11-16	4	1	0	4	2	25	10	3	2
655314	M	57	165	58	21.3039	II	III	3	13	0	155.714	6	89	109	28.2	4.2	0.7	0.3	5.2	2.7	9.4	6.2	2011-11-11	2011-11-16	3	2	1	4	2	40	19	3	2
655615	M	69	155	57.5	23.9334	II	II	4.5	23	0	127.692	3.07692	123	166	41	4	1.3	0.3	5.7	3.7	8.2	3.7	2011-11-14	2011-11-18	4	2	1	4	2	31	29	3	2
655620	F	72	160	50.5	19.7266	II	III	5	11	0	114.4	2.4	115	286	38.9	6	2.5	0.6	9.9	35	8.8	3.2	2011-11-14	2011-11-17	3	2	1	4	2	29	5	2	2
655652	F	25	158	53.5	21.4309	II	III	1	11	0	173.077	3	124	225	42.7	3.9	1.3	0.4	5.6	1.1	16	1.5	2011-11-15	2011-11-18	4	2	1	1	1	10	0	0	2
655838	M	68	165	50	18.3655	II	III	2.5	14	1	192.667	2.4	151	289	42.7	3.6	1.5	0.3	5.46	4.8	41.7	2.6	2011-11-15	2011-11-21	3	2	1	4	2	10	2	1	2
656037	M	57	165	55	20.202	II	III	1.5	14	0	154.615	3.30769	147	201	40.2	4.3	1.3	0.2	5.9	2.1	8.9	3.1	2011-11-16	2011-11-21	3	2	1	1	1	11	0	0	2
656291	M	61	168	58	20.5499	II	III	2	13	0	86.1905	1.95238	123	181	41.1	4.1	2.1	0.4	6.8	8.5	<2	8.3	2011-11-21	2011-11-24	3	2	1	2	1	14	3	2	2
656572	M	73	165	48	17.6309	II	IV	7	15	0	326	3.2	121	326	34.8	3.2	1	0.4	4.9	73.6	< 2.00	143.2	2011-11-21	2011-11-25	3	2	1	4	2	14	7	3	2
656584	M	73	175	73	23.8367	II	I	4.5	11	0	110	1.72727	123	242	39.8	3.8	2.2	0.5	7	5.3	29.8	7.1	2011-11-22	2011-11-25	2	2	1	4	2	27	7	3	2
656668	F	62	155	57.5	23.9334	II	III	1	19	0	91.9048	1.28571	128	193	42	2.7	2.1	0.4	5.3	1.9	3	5.2	2011-11-22	2011-11-30	4	2	1	1	1	23	0	0	2
656729	M	76	168	54	19.1327	II	III	14	11	0	98.9474	2.05263	126	188	39.8	3.9	1.9	0.7	6.7	4.9	653.9	3	2011-11-22	2011-11-23	4	3	0	4	2	43	25	3	2
656987	M	83	167	62	22.231	II	I	5.5	21	0	123.125	1.3125	103	197	39.3	2.1	1.6	0.5	4.4	1.6	5.4	2	2011-11-24	2011-11-29	2	2	1	2	1	14	0	0	2
657014	M	78	173	59	19.7133	II	I	4	18	0	195.385	2.07692	97	254	34.7	2.7	1.3	0.5	4.6	2.6	<2	1.9	2011-11-23	2011-11-28	3	2	1	4	2	21	17	3	2
657237	F	61	160	62	24.2188	II	III	2.5	33	0	86.2963	1.55556	124	233	40.4	4.2	2.7	0.5	7.45	1.4	0.8	4.5	2013-02-18	2013-02-20	3	2	1	1	1	13	0	0	2
657311	F	54	163	60	22.5827	II	I	7.5	20	0	182	3.06667	105	273	39.4	4.6	1.5	0.4	6.7	1	3.5	2.2	2011-11-25	2011-11-29	3	2	1	2	1	20	0	0	2
657437	M	73	158	60	24.0346	II	I	0.5	16	0	143.333	2.91667	141	172	45	3.5	1.2	0.5	5.4	1.9	1.9	2.8	2011-11-28	2011-11-29	2	2	1	1	1	32	0	0	2
657704	M	79	170	58	20.0692	II	I	4	16	0	177.692	2.69231	112	231	41.7	3.5	1.3	0.4	5.4	3	275.1	4.5	2011-11-30	2011-12-05	3	2	1	4	2	17	2	1	2
657744	M	67	lose	47	#VALUE!	II	IV	1.5	21	0	442	6.8	77	221	34.5	3.4	0.5	0.3	4.2	1.2	2.6	2.9	2011-12-06	2011-12-12	4	2	1	1	1	10	0	0	2
658761	M	75	170	64.5	22.3183	III	IV	5	17	0	277.778	8.66667	139	250	42.4	7.8	0.9	0.4	9.2	2.6	30.1	3.6	2011-12-06	2011-12-12	4	2	1	4	2	9	3	2	2
658865	M	52	170	69	23.8754	II	IV	2.5	12	0	106.087	1.56522	149	244	42.6	3.6	2.3	0.4	6.5	7.7	10.8	5.7	2011-12-08	2011-12-12	1	2	1	2	1	18	0	0	2
658973	M	77	165	64	23.5078	II	III	6	19	0	195.882	2.11765	63	333	35.4	3.6	1.7	0.5	6.1	1.2	6.2	2.1	2011-12-09	2011-12-12	4	2	1	2	1	26	3	2	2
658990	M	76	168	72	25.5102	II	I	3.2	13	0	127.857	3.92857	134	179	46.3	5.5	1.4	0.3	7.4	2.8	6519.9	6.5	2011-12-10	2011-12-13	2	2	0	1	1	2	0	0	2
659154	M	61	170	65	22.4913	II	III	4	17	0	58.8889	3.88889	153	106	40.7	7	1.8	0.7	9.6	2.6	4.8	4.8	2011-12-09	2011-12-19	3	2	1	4	2	12	7	3	2
659203	M	63	168	46.5	16.4753	II	II	5	12	0	265	6.375	132	212	40.2	5.1	0.8	0.3	6.3	4.4	9.9	74.6	2011-12-09	2011-12-13	3	2	1	4	2	28	19	3	2
659668	F	47	158	46.5	18.6268	II	I	8	14	0	135.882	1.76471	143	231	41.6	3	1.7	0.5	5.3	6	11.9	3.2	2011-12-13	2011-12-19	4	2	1	4	2	38	26	3	2
659864	M	76	165	58	21.3039	II	III	5	13	1	154.5	1.75	131	309	43.5	3.5	2	0.4	6.1	3.3	469	5.7	2011-12-15	2011-12-19	4	3	0	4	2	22	7	3	2
660011	F	65	162	72.5	27.6254	II	III	2	12	0	70.9091	1.54545	106	156	42.2	3.4	2.2	0.4	6	2.5	3.6	1.2	2011-12-17	2011-12-20	4	2	1	1	1	9	0	0	2
660058	M	68	159	53	20.9644	I	III	4	13	0	88.125	2.6875	93	141	38.6	4.3	1.6	0.6	6.6	2.8	700.6	3.2	2011-12-16	2011-12-20	4	2	1	4	2	22	4	2	2
660660	M	70	166	53	19.2336	II	IV	6	14	0	120	3	115	228	28.4	5.7	1.9	0.6	8.6	2.8	40.3	1.5	2011-12-20	2011-12-22	3	2	1	2	1	42	13	3	2
660671	F	53	158	55	22.0317	I	I	5	13	0	125.625	1.75	123	201	41.8	2.8	1.6	0.2	4.7	1	2.6		2011-12-20	2011-12-22	3	2	1	4	2	8	5	2	1
661172	M	61	172	62	20.9573	II	I	3	13	0	226.364	2.09091	124	498	48	4.6	2.2	0.6	7.4	182.2	3.5	5.6	2011-12-23	2011-12-27	2	2	1	4	2	31	8	3	2
661228	M	55	165	50	18.3655	II	I	4	10	0	126.667	1.2	87	380	36	3.6	3	1.2	8	5.1	< 2.00	2.2	2011-12-26	2011-12-28	1	3	0	1	1	21	0	0	2
661409	M	66	171	68	23.255	II	III	2	25	0	154.706	1.58824	145	263	40.6	2.7	1.7	0.4	4.8	1.7	3.8	4.7	2011-12-26	2011-12-29	2	2	1	1	1	10	0	0	2
661854	F	70	158	45	18.026	II	I		32	0	97.037	1.62963	131	262	41.9	4.4	2.7	0.6	7.9	0.9	3.7	2.2	2011-12-30	2012-01-05	3	3	0	4	2	1	0	0	1
662752	F	60	170	62	21.4533	II	III	4.3	11	0	95.3571	1.35714	124	267	40.5	3.8	2.8	0.6	7.3	1.3	5.2		2012-01-06	2012-01-10	4	2	1	4	2	33	12	3	2
662890	M	57	175	62	20.2449	II	III	1.5	14	0	91.9048	2.2381	154	193	43.4	4.7	2.1	0.3	7.2	6	14.2		2012-01-06	2012-01-11	3	2	1	1	1	21	0	0	2
662941	M	60	161	59	22.7615	II	IV	4.5	10	0	272.727	5.45455	143	300	43.1	6	1.1	0.5	7.77	6.9	2	4.1	2012-01-09	2012-01-11	3	2	1	4	2	25	8	3	2
664145	M	78	170	60	20.7612	II	III	1.5	14	0	229	4	80	229	38.5	4	1	0.5	5.54	2.1	6.4	3.4	2012-01-16	2012-01-19	1	2	1	1	1	19	0	0	2
664474	M	69	163	63	23.7118	II	III	1	16	0	211.667	2.58333	139	254	37.5	3.1	1.2	0.4	4.79	5.1	9.9	4.2	2012-01-18	2012-01-26	2	2	1	2	1	33	1	1	2
664477	M	56	167	54	19.3625	I	I	5	20	0	208.235	1.52941	109	354	34.9	2.6	1.7	0.3	4.73	1.1	<2	2	2012-01-19	2012-01-20	3	2	1	3	2	18	0	0	2
664484	F	54	157	54	21.9076	II	I	1.5	15	0	70	0.8125	133	112	37.3	1.3	1.6	0.3	3.32	0.6	<2	3.2	2012-01-31	2012-02-06	1	2	1	1	1	21	0	0	2
664555	F	72	150	56	24.8889	II	II	8	19	0	255	3.64286	96	357	4.14	5.1	1.4	0.3	6.87	22.7	2.2	4.1	2012-01-18	2012-01-20	2	2	1	4	2	17	12	3	2
665068	M	42	172	79	26.7036	II	I	1.5	15	0	130	1.76923	144	169	46	2.3	1.3	0.4	3.95	1.4	<2	3.9	2012-01-26	2012-01-31	3	2	1	2	1	16	0	0	2
665128	M	63	170	62	21.4533	II	II	4.5	21	0	371.25	11.25	93	297	44.1	9	0.8	0.3	10.1	1.4	282.5	1.6	2012-01-26	2012-01-31	3	2	1	4	2	24	24	3	2
666050	M	63	164	64	23.7954	II	III	3.5	14	1	271.667	2.33333	101	326	39.6	2.8	1.2	0.3	4.31	1.5	35	3.3	2012-02-01	2012-02-06	3	2	1	4	2	15	5	2	2
666607	M	81	170	51	17.6471	II	II	3	9	1	125.625	2	89	201	36.2	3.2	1.6	0.5	5.41	1.4	256.9	2.8	2012-02-06	2012-02-08	4	2	1	4	2	21	8	3	2
667051	M	72	160	62	24.2188	II	III	6	27	1	180	2.25	123	216	39.9	2.7	1.2	0.3	4.44	2.4	2.6	3.7	2012-02-08	2012-02-10	3	2	1	4	2	33	0	0	2
667165	F	63	157	60	24.3418	II	III	3	20	0	138.696	1.52174	92	319	42.6	3.5	2.3	0.5	6.43				2012-02-08	2012-02-10	2	2	1	2	1	21	1	1	2
667204	M	71	164	49	18.2183	II	III	3	13	0	109.474	1.73684	124	208	42.8	3.3	1.9	0.3	5.64	6.3	<2	1.9	2012-02-09	2012-02-15	1	2	1	4	2	38	26	3	2
667406	F	54	163	71	26.7229	II	I	2	14	0	70	1	134	273	40.7	3.9	3.9	0.4	8.62	1.7	12.8	2.2	2012-02-11	2012-02-15	3	2	1	1	1	22	0	0	2
667704	F	55	165	86.5	31.7723	II	I	4.5	12	0	234.286	3.42857	96	328	35.8	4.8	1.4	0.6	7.56	0.8	<2	4.6	2012-02-14	2012-02-17	1	2	1	4	2	19	0	0	2
668189	M	69	163	62.5	23.5237	II	II	3.5	14	0	171.875	3.4375	129	275	46.4	5.5	1.6	0.6	7.69	4.7	11.1	2.7	2012-02-15	2012-02-21	3	2	1	4	2	36	13	3	2
668499	M	77	168	62	21.9671	II	I	4	18	0	134.286	3.64286	106	188	43.1	5.1	1.4	0.7	7.21	1.2	1569	2.6	2012-02-17	2012-02-22	2	2	1	4	2	15	5	2	2
668591	M	37	178	84.5	26.6696	I	III	4	24	0	150.476	2.14286	148	316	42.2	4.5	2.1	0.4	7.34	2.7	80.9	2.8	2012-02-18	2012-02-21	3	2	1	4	2	23	13	3	2
668828	M	73	162	50	19.052	II	III	5	14	0	117.917	1.66667	105	283	37.4	4	2.4	0.6	7.12	5.5	4.3	3.7	2012-02-20	2012-02-23	3	2	1	4	2	30	18	3	2
669039	M	75	165	lose	#VALUE!	III	IV	7	21	0	244.167	4.41667	74	293	37.8	5.3	1.2	0.5	6.97	1.5	2.4		2012-02-21	2012-02-27	3	2	1	4	2	22	5	2	2
669389	F	48	160	50	19.5312	II	IV	1.5	15	0	120.526	1.10526	124	229	44.7	2.1	1.9	0.4	4.35	1.9	6.6	1.5	2012-02-23	2012-02-29	3	2	1	1	1	47	0	0	2
670080	M	52	170	55	19.0311	I	I	3	10	0	114.8	1.96	153	287	47.7	4.9	2.5	0.3	7.76	2.7	27.3	4.3	2012-02-28	2012-03-05	3	2	1	1	1	16	0	0	2
670173	F	68	155	70	29.1363	II	I	3	14	0	93.2258	0.870968	119	289	39.8	2.7	3.1	0.4	6.24	2.3	25.6	2.3	2012-02-29	2012-03-05	3	2	1	4	2	17	0	0	2
670225	M	70	167	58	20.7967	II	III	2.5	20	0	191.538	3.53846	110	249	37.6	4.6	1.3	0.4	6.6	1.8	6	3.3	2012-03-01	2012-03-06	2	2	1	2	1	29	0	0	2
670632	M	67	162	46	17.5278	II	III	3	24	0	201.818	3.90909	127	222	45.1	4.3	1.1	0.4	5.84	1.9	7	3.5	2012-03-03	2012-03-13	2	2	1	4	2	20	5	2	2
670857	M	71	170	62.5	21.6263	II	III	2	14	0	73.5714	3.64286	118	103	41.7	5.1	1.4	0.5	7.11	2.7	2.1	2.5	2012-03-05	2012-03-09	3	2	1	1	1	21	0	0	2
671114	M	69	170	46	15.917	I	III	5.5	12	0	130	4.35714	134	182	41.4	6.1	1.4	0.4	7.94	10.1	16.4	7.5	2012-03-07	2012-03-08	3	2	1	4	2	18	7	3	2
671291	M	75	lose	lose	#VALUE!	II	III	3.5	29	0	260.625	2.5625	82	417	32.4	4.1	1.6	0.5	6.32	2.9	14.6	5.6	2012-03-09	2012-03-27	4	1	0	4	2	27	5	2	2
671440	F	72	150	52	23.1111	II	III	1.5	16	0	98.4211	1.78947	124	187	43.2	3.4	1.9	0.3	5.77	3.1	6.5		2012-03-12	2012-03-19	4	2	1	2	1	33	0	0	2
671484	M	73	170	70	24.2215	II	II	8	14	0	208.462	5	130	271	38.7	6.5	1.3	0.7	8.51	1.9	9027.7	3.1	2012-03-09	2012-03-14	3	2	1	4	2	23	8	3	2
671539	M	53	180	94	29.0123	II	I	5	14	0	51.6	1.72	149	129	41	4.3	2.5	0.7	8	1.6	4.6	4.2	2012-03-10	2012-03-13	1	2	1	1	1	36	0	0	2
671789	M	72	170	50	17.301	II	III	5	16	0	249.091	3.54545	123	274	39.1	3.9	1.1	0.3	5.51	1.7	50.4	2	2012-03-13	2012-03-19	4	2	1	4	2	25	0	0	2
672366	M	71	170	54	18.6851	II	II	4	11	0	207.273	3.90909	115	228	35.9	4.3	1.1	0.6	6.55	3	27.1	2.6	2012-03-16	2012-03-19	2	2	1	2	1	25	0	0	2
672369	F	43	155	59	24.5578	II	III	6	13	0	176.667	3.09524	97	371	35.1	6.5	2.1	0.7	9.41				2012-03-15	2012-03-20	3	2	1	2	1	31	3	2	2
672574	M	41	178	91.5	28.8789	II	III	6	12	0	88	2.36667	145	264	49.7	7.1	3	0.8	11	1.2	<2	2.2	2012-03-17	2012-03-20	3	2	1	4	2	33	4	2	2
672608	M	53	165	60	22.0386	II	III	6	16	0	208.889	2.72222	68	376	40.2	4.9	1.8	0.7	7.82	1.8	371.9	2.3	2012-03-17	2012-03-22	2	2	1	4	2	19	5	2	2
672696	M	80	170	63	21.7993	II	I		21	0	125.714	3	138	176	36.6	4.2	1.4	0.6	6.46	14.5	2.6	4.4	2012-03-19	2012-03-26	2	1	0	4	2	16	0	0	2
672745	M	47	163	56	21.0772	II	IV	1.5	12	0	103.333	1.07407	134	279	43.3	2.9	2.7	0.6	6.44	1.6	9.7	2.4	2012-03-20	2012-03-21	3	2	1	2	1	46	0	0	2
672858	F	54	155	53	22.0604	II	III	4	12	0	106.818	2.13636	135	235	44.2	4.7	2.2	0.3	7.33	2.7	8.1	3.1	2012-03-19	2012-03-22	3	2	1	1	1	16	2	1	2
672936	F	63	155	44	18.3143	II	I	1	12	0	131.176	4.17647	121	223	52.5	7.1	1.7	0.6	9.48	1	2.1	3.1	2012-03-21	2012-03-23	4	2	1	1	1	21	0	0	2
673255	M	56	166	60	21.7738	II	I	3	12	0	123.333	2.47619	120	259	42.8	5.2	2.1	0.5	7.97	4	15.3	14.9	2012-03-22	2012-03-26	3	2	1	4	2	15	10	3	2
673259	M	62	170	62	21.4533	II	I	5	20	0	170.909	1.63636	112	188	36.4	1.8	1.1	0.3	3.18	1.7	3	2.5	2012-03-22	2012-03-29	3	2	1	4	2	27	16	3	2
673349	M	74	168	53	18.7783	II	IV	3.5	14	0	167.333	2.06667	113	251	37.6	3.1	1.5	0.6	5.49	3.5	7.2	3.3	2012-03-26	2012-03-28	3	2	1	4	2	20	3	2	2
673357	M	68	160	60	23.4375	III	III	3	18	0	103	1.45	121	206	37.7	2.9	2	0.5	5.64	1.8	17.5	2.1	2012-03-23	2012-03-28	3	2	1	4	2	37	23	3	2
673416	F	56	152	55	23.8054	II	I	4	14	0	126.087	1.04348	127	290	44.8	2.4	2.3	0.3	5.35	1.4	5.4	3.9	2012-03-27	2012-04-02	3	1	0	4	2	25	15	3	2
673474	M	56	163	65	24.4646	II	I	6	14	0	112	2.55	109	224	38.2	5.1	2	0.4	7.79	2.6	1.7	4.1	2012-03-23	2012-03-27	3	2	1	4	2	23	4	2	2
673521	M	32	170	64	22.1453	I	I	5	14	1	132.105	1.47368	113	251	44.5	2.8	1.9	0.5	5.32	7.5	4.6	29.1	2012-03-24	2012-03-28	3	2	1	4	2	25	2	1	2
673562	F	50	160	49	19.1406	II	III	1	16	0	198.182	3.72727	125	218	45.7	4.1	1.1	0.2	5.52	1.4	4.7		2012-03-24	2012-03-27	4	2	1	4	2	36	1	1	2
673973	M	68	173	67	22.3863	II	III	5	13	0	309.167	3.66667	107	371	43	4.4	1.2	0.4	6.08	1.1	2.2	2.2	2012-03-27	2012-03-30	3	2	1	4	2	16	0	0	2
674342	F	65	157	55	22.3133	I	III	5	14	0	96.6667	3.7619	130	203	44	7.9	2.1	0.4	10.5	2.7	3714.2	5.5	2012-04-02	2012-04-05	3	1	0	4	2	21	21	3	2
674353	M	75	160	lose	#VALUE!	II	IV	4	22	0	153.75	2.5625	123	246	43.2	4.1	1.6	0.5	6.35	151.8	13.7	2.8	2012-03-29	2012-04-09	3	2	1	4	2	15	5	2	2
674367	M	30	173	62	20.7157	I	III	10	10	0	295.455	3.72727	114	325	45.6	4.1	1.1	0.4	5.74	2.2	<2	2.5	2012-03-30	2012-04-02	3	3	0	4	2	16	10	3	2
674445	F	72	160	35	13.6719	II	III	5	28	0	183.636	2.18182	121	202	34.6	2.4	1.1	0.5	3.95	2.1	6.6	5.4	2012-03-30	2012-04-03	3	2	1	4	2	71	31	3	2
674504	M	72	173	81	27.0641	II	I	9	17	1	206.875	2.5	124	331	45.1	4	1.6	0.4	6.11	2.9	16.8	3.2	2012-03-30	2012-04-03	3	2	1	4	2	33	28	3	2
674521	M	73	170	55	19.0311	I	I	5.5	21	0	121.25	2	132	194	34.4	3.2	1.6	0.4	5.39	3.2	5.4	2.3	2012-03-31	2012-04-10	3	1	0	2	1	16	0	0	2
674922	M	71	168	60	21.2585	II	III	1	15	0	144.286	2.71429	126	202	40.8	3.8	1.4	0.5	5.8	6.1	4.3	4.6	2012-04-03	2012-04-06	3	2	1	2	1	20	2	1	2
675347	M	70	168	71.5	25.333	II	III	4	14	0	304	7.1	113	304	43.3	7.1	1	0.4	8.65	9.7	<2	2.4	2012-04-06	2012-04-11	4	2	1	4	2	16	8	3	2
675562	M	80	175	lose	#VALUE!	III	III	5	14	0	180	2.58333	108	216	38.2	3.1	1.2	0.4	4.98	10.2	<2	3.2	2012-04-10	2012-04-12	3	2	1	4	2	20	8	3	2
675709	M	78	170	45.5	15.7439	II	III	3	14	0	112.941	1.82353	101	192	36	3.1	1.7	0.5	5.44	4.3	10		2012-04-09	2012-04-12	3	2	1	4	2	15	2	1	2
676656	M	60	170	60	20.7612	II	IV	1.5	13	0	144.737	2.10526	145	275	40.7	4	1.9	0.6	6.95	3.6	7.9	2.6	2012-04-17	2012-04-19	1	2	1	1	1	36	0	0	2
676840	M	57	172	59	19.9432	I	I	5	12	0	363.846	5	98	473	35.7	6.5	1.3	0.8	9.06	4.4	10.7	1.8	2012-04-18	2012-04-20	3	2	1	2	1	27	9	3	2
677146	M	49	160	60	23.4375	III	III	2	12	0	64.5	2.05	144	129	42.8	4.1	2	0.5	6.71	2.7	6.3	5.2	2012-04-20	2012-04-24	4	2	1	1	1	21	0	0	2
677347	M	69	165	45	16.5289	III	I	5	13	0	174.545	4.72727	85	192	24.4	5.2	1.1	0.5	6.85	3.4	<2	4.5	2012-04-20	2012-04-25	3	2	1	4	2	17	10	3	2
677602	M	80	165	63	23.1405	II	III	3	12	0	242.727	1.90909	56	267	33.1	2.1	1.1	0.5	3.97	15.4	15.6	3.1	2012-04-23	2012-04-26	4	2	1	4	2	15	4	2	2
677659	M	64	169	68	23.8087	II	III	5	12	1	278.333	4.91667	71	334	37	5.9	1.2	0.4	7.72	1.2	8.6	2.9	2012-04-23	2012-04-26	3	2	1	4	2	15	11	3	2
677995	M	72	168	51	18.0697	II	II	5.5	14	0	185.385	4.84615	122	241	41.3	6.3	1.3	0.4	7.98	2.1	3.8	2.6	2012-04-25	2012-04-30	4	2	1	2	1	36	0	0	2
678007	M	59	165	58	21.3039	II	III		12	0	71.4286	3.57143	123	100	40.9	5	1.4	0.8	7.45	3	<2	3.5	2012-04-25	2012-04-27	1	2	1	1	1	31	0	0	2
678525	M	57	164	75	27.8852	II	I	3.5	15	0	160	2.46154	92	208	39.8	3.2	1.3	0.3	4.91	2.5	9.6	3.3	2012-04-30	2012-05-07	3	2	1	4	2	20	0	0	1
678685	F	39	162	56	21.3382	II	III	1.5	16	0	187.143	2.85714	107	262	46	4	1.4	0.3	5.87	1.3	103.9	3.1	2012-04-30	2012-05-07	4	2	1	4	2	41	1	1	2
678739	M	59	164	58	21.5645	II	II	0.8	12	0	107.222	1.44444	146	193	44	2.6	1.8	0.4	4.95	2.2	28.5	3.4	2012-04-30	2012-05-04	3	2	0	1	1	18	0	0	2
679011	M	45	170	72	24.9135	II	III	2	14	0	52.2581	0.612903	143	162	41.2	1.9	3.1	0.4	5.45	4.9	50.3	37.5	2012-05-03	2012-05-07	4	3	0	1	1	19	0	0	2
679081	M	67	160	56	21.875	II	III	3	14	0	127.857	1.71429	108	179	36.6	2.4	1.4	0.3	4.14	4.8	26.4	3.2	2012-05-03	2012-05-07	2	2	1	2	1	38	17	3	2
679338	M	57	171	57	19.4932	II	I	6	16	0	210	4.91667	160	252	50	5.9	1.2	0.4	7.47	3.7	4.1	3.7	2012-05-05	2012-05-10	4	2	1	2	1	31	9	3	2
679469	M	74	163	51	19.1953	II	III	3	16	0	82.3529	2.05882	126	140	31.1	3.5	1.7	0.4	5.72	7.4	4.5		2012-05-08	2012-05-10	4	2	1	2	1	20	3	2	2
679601	F	72	158	65.5	26.2378	II	III	4	14	0	249.167	1.91667	80	299	37.5	2.3	1.2	0.4	3.98	1.1	2	4.7	2012-08-31	2012-09-04	3	2	1	4	2	25	0	0	2
680028	M	55	172	68.5	23.1544	II	III	3	10	0	110	2.90909	133	242	47.5	6.4	2.2	0.8	9.53	5.9	12.6	3.1	2012-05-10	2012-05-16	4	2	1	4	2	27	3	2	2
680818	M	57	168	49	17.3611	II	IV	6	19	0	128.571	2.14286	112	180	38	3	1.4	0.4	5.01	3.8	6.4	1.9	2012-05-18	2012-05-28	3	2	1	4	2	16	1	1	2
681111	M	60	170	54	18.6851	II	I	3	13	0	157.333	1.2	137	236	43	1.8	1.5	0.3	3.81	5.7	31.8	3.7	2012-05-18	2012-05-21	1	2	1	2	1	19	0	0	2
681419	M	79	165	54	19.8347	II	III	4	16	0	131.111	1.66667	129	236	39	3	1.8	0.4	5.43	6.2	3.3	3.2	2012-05-21	2012-05-23	3	2	1	4	2	30	2	1	2
681668	M	78	165	67	24.6097	II	I	6	21	0	91.9048	2.2381	126	193	37.4	4.7	2.1	0.7	7.62	17.7	9.2		2012-05-24	2012-05-30	3	3	0	4	2	15	1	1	2
682446	M	54	170	65	22.4913	II	I	7	17	0	253.077	3.53846	148	329	42.4	4.6	1.3	1.4	7.43	4.2	259.3	4.2	2012-05-28	2012-06-04	3	2	1	4	2	21	9	3	2
682632	M	70	170	55	19.0311	II	I	1.8	12	0	82.1053	1.42105	125	156	41.7	2.7	1.9	0.4	5.08	2.9	9.9	2.2	2012-05-29	2012-05-31	4	2	1	4	2	30	0	0	2
682795	M	68	165	70	25.7117	II	III	2	22	0	69.0625	1.03125	147	221	45.1	3.3	3.2	0.5	7.15	12.1	<2	2	2012-05-29	2012-06-01	4	2	1	1	1	20	0	0	2
682996	F	57	155	52	21.6441	I	I	2	17	0	59.4737	1.21053	133	113	43	2.3	1.9	0.3	4.69	3.6	14.7	11.8	2012-06-01	2012-06-05	4	2	1	2	1	33	1	1	2
683067	M	79	165	46	16.8962	III	I	5	12	0	92	1.4	85	276	36.4	4.2	3	0.8	8.88	1.5	7.4	2.5	2012-06-05	2012-06-07	2	2	1	4	2	26	9	3	2
683222	F	62	165	51	18.7328	II	I	2	13	0	106.19	2.19048	109	223	42.3	4.6	2.1	0.5	7.28	1.1	5.6	2.9	2012-06-04	2012-06-06	1	2	1	1	1	33	1	1	2
683602	M	66	173	66	22.0522	II	III	4	14	0	200	3.25	99	240	42.5	3.9	1.2	0.5	6.45	3	8.6		2012-06-04	2012-06-11	2	2	1	4	2	21	0	0	2
684055	M	63	165	51	18.7328	II	III	3	18	0	234.545	7.90909	99	258	37.9	8.7	1.1	0.5	10.4	4.8	10.7	1.3	2012-06-09	2012-06-18	4	2	1	4	2	28	0	0	2
684684	F	61	166	50	18.1449	II	III	3	13	0	130.667	3	124	196	44.8	4.5	1.5	0.4	6.46	5.7	12.4	2.2	2012-06-12	2012-06-15	4	3	0	2	1	29	0	0	2
684890	M	54	165	60	22.0386	II	III	2	10	0	144.375	3.1875	133	231	46	5.1	1.6	0.4	7.23	3	3.2	4.2	2012-06-14	2012-06-19	1	2	1	2	1	21	0	0	2
684987	M	56	170	70	24.2215	I	II	9	32	0	253.846	2.38462	86	330	35.6	3.1	1.3	0.5	5.27	2.5	4.8	7.5	2012-06-15	2012-06-19	3	2	1	4	2	17	8	3	2
685353	M	66	165	49	17.9982	II	I	4	14	0	216.429	1.78571	86	303	32.8	2.5	1.4	0.4	4.42	2	12.2	3.2	2012-06-16	2012-06-20	4	3	0	1	1	24	0	0	2
685518	M	45	172	60	20.2812	II	I	2.5	9	0	111	1	124	222	39.5	2	2	0.3	4.61	2.4	5.3	2.4	2012-06-20	2012-06-22	4	2	1	1	1	39	0	0	2
685654	F	75	155	40	16.6493	II	I	4	12	0	147.273	3.36364	115	162	44.3	3.7	1.1	0.4	5.28	3.1	368.1	4	2012-06-18	2012-06-21	3	2	1	4	2	27	20	3	2
685835	F	74	155	53	22.0604	III	III	3	69	0	253.75	8.75	96	203	33	7	0.8	0.2	8.11	9.4	450.7	1.9	2012-06-20	2012-07-09	4	2	1	4	2	18	18	3	2
685896	F	72	lose	32	#VALUE!	II	IV	5	14	0	161.538	2.23077	88	210	34.5	2.9	1.3	0.3	4.58	1.9	434.3	2.9	2012-06-20	2012-06-26	4	2	1	4	2	18	13	3	2
685929	M	54	162	70	26.6728	II		5	14	0	180	3.7	132	180	39.6	3.7	1	0.3	5.19	4.2	25.8	2.5	2012-06-24	2012-06-27	3	2	1	4	2	23	13	3	2
686167	F	39	158	50	20.0288	II	II	3	15	0	207.333	1.13333	100	311	42.7	1.7	1.5	0.2	3.51	0.8	6.4		2012-06-22	2012-06-27	4	2	1	4	2	33	1	1	2
686473	M	65	168	62	21.9671	II	I	2.5	14	0	213.077	2.61538	237	277	40.7	3.4	1.3	0.5	5.53	3.6	2.4	2	2012-06-26	2012-06-28	3	2	1	4	2	34	0	0	2
686517	M	65	170	66	22.8374	II	II	9	17	0	105.417	1.95833	126	253	37.4	4.7	2.4	0.4	7.7	5.5	6.5	4.9	2012-06-27	2012-07-10	1	2	1	4	2	35	9	3	2
687006	F	70	150	49	21.7778	II	III	3	25	0	118.571	1.78571	83	166	37.3	2.5	1.4	0.5	4.46	6.7	8.3	1.7	2012-06-28	2012-07-02	3	2	1	1	1	24	0	0	2
687262	M	70	165	70	25.7117	II	I	2	13	0	140.909	2.90909	114	155	39.3	3.2	1.1	0.4	4.95	1.3	3.5	1.6	2012-06-30	2012-07-03	1	2	1	1	1	18	0	0	1
687493	M	81	168	68	24.093	III	III	4	11	0	91.3043	1.82609	127	210	46.2	4.2	2.3	0.8	7.49	4.8	57.2	3.5	2012-07-03	2012-07-06	1	3	0	2	1	19	0	0	2
687724	M	66	173	62	20.7157	III	III	1.7	12	0	173.571	2	132	243	38.2	2.8	1.4	0.7	5.16	1.7	8.2	3.5	2012-07-04	2012-07-09	2	2	1	1	1	26	0	0	2
688449	F	50	160	67	26.1719	II	IV	1.5	13	0	60.8333	2.25	124	146	42	5.4	2.4	0.6	8.48	2.8	30.5	2.1	2012-07-11	2012-07-16	3	2	1	2	1	19	0	0	2
688867	M	58	170	55	19.0311	II	I	3	16	0	107.143	1.78571	136	150	42.1	2.5	1.4	0.3	4.28				2012-07-11	2012-07-18	1	3	0	1	1	18	0	0	2
688888	M	43	170	70	24.2215	II	I	3	12	0	202.222	2.44444	94	364	45.7	4.4	1.8	0.5	6.93	8.5	23.9	2.8	2012-07-11	2012-07-13	3	2	1	4	2	38	3	2	2
689185	M	59	170	59	20.4152	II	I	4	17	0	129.091	1.90909	118	142	32.6	2.1	1.1	0.3	3.89				2012-07-16	2012-07-23	3	2	1	4	2	28	1	1	2
689285	M	74	164	55	20.4491	II	I	2	10	0	213.75	3.875	128	171	39.2	3.1	0.8	0.3	4.22				2012-07-16	2012-07-19	3	2	1	4	2	19	0	0	2
689453	M	66	168	63.5	22.4986	II	III	3	15	0	270	2.18182	81	297	39.6	2.4	1.1	0.3	4.05	2.2	2	2.9	2012-07-16	2012-07-18	4	2	1	4	2	30	5	2	2
690330	M	74	170	67.5	23.3564	III	IV	5	15	0	131.429	1.64286	123	184	40.6	2.3	1.4	0.4	4.15	1.6	11.9	3.8	2012-07-23	2012-07-26	2	2	1	4	2	20	6	2	2
690548	M	61	175	68	22.2041	II	IV	2.5	16	0	98.3333	2.5	151	177	45.6	4.5	1.8	0.4	6.85	2.4	4.3	4.4	2012-07-25	2012-08-01	3	2	1	1	1	23	0	0	2
690928	M	74	160	55.5	21.6797	II	I	2	28	0	108.182	2.27273	123	119	31.3	2.5	1.1	0.4	4.17	2.2	23	3.6	2012-07-25	2012-08-01	4	2	1	1	1	17	0	0	2
690990	F	68	150	36	16	II	I	4	19	0	122.308	2.07692	135	159	45.3	2.7	1.3	0.3	4.54	4.1	11.7	8	2012-07-25	2012-07-31	4	3	1	4	2	17	0	0	2
691687	F	60	157	48	19.4734	II	II	1	11	0	95.9091	1.45455	118	211	43.6	3.2	2.2	0.5	6.15				2012-07-30	2012-08-01	4	2	1	1	1	39	0	0	2
691858	M	59	166	65	23.5883	II	IV	5	15	0	153.333	3.4	120	230	42	5.1	1.5	0.5	7.28	3.1	2	4.1	2012-08-01	2012-08-03	3	2	1	4	2	29	2	1	2
691970	M	72	173	55	18.3768	I	III	4	15	0	92.7273	3.90909	96	102	38.3	4.3	1.1	0.4	6.29				2012-08-01	2012-08-07	1	2	1	2	1	29	0	0	2
692428	M	68	170	55	19.0311	II	IV	6	12	0	126.923	2.46154	99	165	36.8	3.2	1.3	0.6	5.33	2.2	4.9	2.6	2012-08-04	2012-08-07	4	3	0	4	2	33	4	2	2
692597	M	75	165	52	19.1001	II	I	2	17	0	169.167	2.16667	109	203	42.1	2.6	1.2	0.4	4.21	2.5	9.8	1.8	2012-08-06	2012-08-10	3	2	1	1	1	18	0	0	2
692659	M	64	lose	62	#VALUE!	II	II	8	16	0	153.75	4.75	76	123	36.1	3.8	0.8	0.4	5.06				2012-08-06	2012-08-09	4	2	1	4	2	31	3	2	2
692726	M	71	170	49.5	17.128	II	II	6	11	0	80	1.39394	123	264	39.9	4.6	3.3	0.6	9.03	10.6	3.8	2.5	2012-08-07	2012-08-08	1	2	1	4	2	19	10	3	2
693044	F	75	175	60	19.5918	II	III	0.5	15	0	298	2.7	99	298	35	2.7	1	0.6	4.38				2012-08-10	2012-08-15	3	3	1	4	2	19	17	3	2
693057	M	67	168	54.5	19.3098	II	III	6	14	1	68.2759	1.82759	104	198	37.6	5.3	2.9	0.6	9.03	5.1	6.4	1.8	2012-08-09	2012-08-13	2	2	1	4	2	31	0	0	2
693616	M	66	172	68	22.9854	II	III	8.5	12	0	219.5	2.65	86	439	36.5	5.3	2	0.4	7.91	1.2	2	502.4	2012-08-13	2012-08-16	3	1	0	4	2	25	0	0	2
694050	F	78	150	40	17.7778	III	III	6	12	0	170.667	2.4	94	256	36.4	3.6	1.5	0.4	5.59				2012-08-15	2012-08-17	3	2	1	4	2	19	0	0	2
694392	F	64	158	55	22.0317	II	IV	9	28	0	305.833	2.5	92	367	37.4	3	1.2	0.5	4.69	213.8	9	2.3	2012-08-20	2012-08-23	4	2	1	4	2	25	5	2	2
694937	M	47	166	56	20.3223	I	III	3.5	13	0	171.538	3.15385	121	223	40.7	4.1	1.3	0.5	6.05	3	23	2	2012-08-22	2012-08-27	4	2	1	4	2	26	0	0	2
695445	M	69	172	56	18.9292	II	III	1.2	13	0	447.5	4.125	81	358	36.8	3.3	0.8	0.3	4.51	2.4	2.3	2.2	2012-08-24	2012-08-29	1	2	1	1	1	27	10	3	2
695691	M	58	170	52	17.9931	II	III	3.5	19	0	121.333	2	154	182	44.3	3	1.5	0.4	5.07				2012-08-29	2012-09-06	3	2	1	4	2	27	0	0	2
695860	M	47	168	56	19.8413	II	I	2	14	0	118.421	1.78947	137	225	42.7	3.4	1.9	0.4	6.25	1.6	2.6		2012-08-28	2012-09-03	4	2	1	2	1	16	0	0	2
696258	F	55	160	55	21.4844	II	I	4	12	1	174.444	2	132	314	44.6	3.6	1.8	0.4	5.99	1.5	2.7	4.6	2012-08-30	2012-09-03	3	2	1	4	2	24	10	3	2
696468	F	57	158	45	18.026	II	I	6	12	1	300	5.44444	106	270	40.1	4.9	0.9	0.3	6.14	1.1	86.6	4.6	2012-09-01	2012-09-04	3	1	0	4	2	19	6	2	2
696653	M	83	168	52	18.424	II	II	1	14	0	89.4737	2.84211	106	170	26.7	5.4	1.9	0.6	8.19	3.5	2	4.5	2012-09-03	2012-09-07	1	2	1	4	2	29	0	0	2
697007	M	81	lose	lose	#VALUE!	II	I	5	21	0	75.7143	3.7619	76	159	29.7	7.9	2.1	0.6	10.6	10.5	2710.8	2.5	2012-09-05	2012-09-11	3	2	1	4	2	18	17	3	2
697300	M	60	160	50	19.5312	III	III	4.5	15	0	111.818	1.86364	128	246	37.3	4.1	2.2	0.5	7.05	6.9	2	3.5	2012-09-07	2012-09-10	4	2	1	4	2	31	5	2	2
697678	F	51	155	41.5	17.2737	II	I	6	11	0	72.3077	2.76923	127	94	45.6	3.6	1.3	0.5	5.41				2012-09-10	2012-09-12	1	2	1	1	1	24	0	0	2
697810	M	70	175	87	28.4082	II	IV	7	24	0	305	3.41667	54	366	29.1	4.1	1.2	0.6	6.11	3	10.6	2.6	2012-09-11	2012-09-24	1	2	1	4	2	28	0	0	2
698107	M	66	176	58	18.7242	II	I	6	13	0	61.3333	2.33333	92	92	38.3	3.5	1.5	0.6	5.78	3.4	5.6	2	2012-09-12	2012-09-17	2	2	1	4	2	22	0	0	2
698430	F	77	153	49	20.9321	II	I	5	16	0	105	4.33333	96	126	39.1	5.2	1.2	0.4	6.93	95.1	12000	2.5	2012-09-14	2012-09-18	3	2	1	4	2	15	6	2	2
698678	F	74	158	58	23.2335	II	IV	1.5	18	0	97.3333	2.26667	110	146	41.1	3.4	1.5	0.6	5.54	3.3	39.6	1.9	2012-09-17	2012-09-19	1	1	0	1	1	28	0	0	2
699456	M	60	170	63	21.7993	II	IV	2	15	0	136.667	4.86667	121	205	46.2	7.3	1.5	0.5	9.38	1.1	3.9	2.9	2012-09-22	2012-09-25	3	2	1	2	1	17	6	2	2
699500	F	57	152	35	15.1489	II	III	3	13	0	221.818	2.45455	121	244	42.1	2.7	1.1	0.4	4.44				2012-09-21	2012-09-25	3	2	1	4	2	22	5	2	2
699876	F	65	154	55.5	23.4019	III	I	2.5	46	0	178.333	2.58333	86	214	32.1	3.1	1.2	0.6	5.46				2012-10-13	2012-10-17	3	2	1	1	1	17	1	1	2
699896	M	36	174	75	24.7721	II	III	1	25	0	50	1	77	190	40.9	3.8	3.8	0.7	8.34	0.9	2	2.8	2012-09-25	2012-10-09	3	2	1	2	1	20	1	1	2
699909	F	63	157	50	20.2848	II	III	3	12	0	141.667	5.66667	106	170	39.1	6.8	1.2	0.8	8.92	21.1	2	1.5	2012-09-24	2012-09-27	2	2	1	4	2	38	13	3	2
700225	M	74	170	49	16.955	II	III	6	18	0	133.889	3.5	125	241	34	6.3	1.8	0.6	8.94	6	11.3	7.5	2012-09-27	2012-10-02	3	2	1	4	2	15	2	1	2
700443	M	59	168	58	20.5499	II	III	7	13	1	131.176	2	114	223	40	3.4	1.7	0.4	5.56				2012-09-28	2012-10-02	3	3	0	4	2	21	18	3	2
700510	M	73	168	58.5	20.727	II	I	3.5	15	0	152.857	2	123	214	39.5	2.8	1.4	0.4	4.79	6.8	17.8	2.4	2012-09-28	2012-10-02	3	2	1	4	2	27	1	1	2
700745	F	71	157	51	20.6905	II	I	4	11	0	82.9412	1.29412	101	141	56.7	2.2	1.7	0.4	4.4	2.9	13.6		2012-10-02	2012-10-04	3	2	1	1	1	31	0	0	2
800802	M	67	170	57	19.7232	II	I	2	39	0	155	2.1875	147	248	41.3	3.5	1.6	0.5	5.68	1.5	2	3.1	2012-10-08	2012-10-15	3	2	1	1	1	17	0	0	2
800896	M	75	170	58	20.0692	II	III	5	18	0	160	2.16667	126	192	41.8	2.6	1.2	0.3	4.06	2.5			2012-10-08	2012-10-12	3	2	1	1	1	17	6	2	2
801010	F	39	162	55	20.9572	I	III	1	13	0	101.333	1.13333	123	152	47	1.7	1.5	0.3	3.65	2.1	4.5	2	2012-10-09	2012-10-12	3	2	1	1	1	35	0	0	2
801039	M	52	168	59.5	21.0813	II	III		16	0	92.5	1.64286	151	259	29.3	4.6	2.8	0.6	8.28				2012-10-09	2012-10-11	3	2	1	2	1	22	0	0	2
801611	M	75	170	52.5	18.1661	III	I	4	13	0	182.857	3.42857	135	256	40.5	4.8	1.4	0.6	6.91	3.8	2	2.8	2012-10-15	2012-10-18	3	2	1	1	1	16	0	0	2
801613	M	42	172	66	22.3094	I	III	1	10	0	110	2.5	150	154	44.6	3.5	1.4	0.3	5.34	2.1	11	4.2	2012-10-12	2012-10-16	3	3	0	1	1	18	0	0	2
802324	M	57	170	70	24.2215	II	III	1	12	0	141.111	7.88889	118	127		7.1	0.9	0.8	9.03	4	2	3.7	2012-10-25	2012-10-22	1	2	1	1	1	30	0	0	2
802798	F	67	155	49.5	20.6035	II	I	3	11	0	188.947	1.47368	75	359	36.6	2.8	1.9	0.6	5.4	1.3	4.3	4.5	2012-10-22	2012-10-23	3	2	1	4	2	21	9	3	2
803271	F	43	164	50	18.5901	II	I	3	12	0	124.737	0.789474	82	237	40.7	1.5	1.9	0.3	3.77	0.9	13.9	3	2012-10-29	2012-10-31	3	2	1	4	2	31	0	0	2
803321	F	65	165	60	22.0386	II	III	3.5	9	0	99.2857	2.28571	117	139	31.1	3.2	1.4	0.2	4.94	5.6	87.2	1.1	2012-10-24	2012-10-26	3	2	1	4	2	28	10	3	2
803343	M	67	172	56.5	19.0982	II	III	4	12	0	138.333	2.5	124	166	34.4	3	1.2	0.4	4.79	17.3	4.6	11.3	2012-10-23	2012-10-26	2	2	1	4	2	27	0	0	2
803379	M	64	165	55	20.202	III	III	5	17	0	195	2.5	61	234	37.3	3	1.2	0.4	4.79	23	15.8	24.2	2012-10-23	2012-10-25	3	2	1	4	2	24	3	2	2
803958	M	73	168	55	19.487	II	I	5	17	0	285.455	3.09091	80	314	32.7	3.4	1.1	0.4	4.89				2012-10-26	2012-10-30	2	2	1	2	1	17	0	0	2
804509	M	79	165	49	17.9982	II	II	8	28	0	159.444	0.722222	80	287	24.2	1.3	1.8	0.7	3.84	2	11.8	2	2012-10-30	2012-11-06	4	1	0	4	2	16	14	3	2
804830	M	60	171	56	19.1512	II	III	6	18	1	263.846	2.84615	91	343	38.2	3.7	1.3	0.5	5.82	2.9	2	3	2012-11-01	2012-11-07	2	2	1	4	2	15	2	1	2
804855	M	78	165	64	23.5078	II	III	6	11	0	133.158	1.57895	110	253	36.1	3	1.9	0.6	5.83	49	131.6	3.6	2012-11-01	2012-11-06	1	1	0	4	2	15	3	2	2
804961	F	67	154	47	19.8178	II	III	1	12	0	132.5	1	78	212	40	1.6	1.6	0.5	3.72	2.5	24.3	2.3	2012-11-03	2012-11-08	2	3	0	2	1	38	1	1	2
805015	M	58	160	70	27.3438	II	III	3	27	0	112.941	1.82353	142	192	45	3.1	1.7	0.4	5.38	6.8	2	3.7	2012-11-02	2012-11-06	3	2	1	2	1	39	1	1	2
805055	M	46	170	67	23.1834	II	I	1.5	11	0	150.556	1.94444	131	271	34.6	3.5	1.8	0.6	6.31	1	13	2.9	2012-11-05	2012-11-07	2	3	1	1	1	33	0	0	2
805358	M	59	170	56.5	19.5502	II	IV	1.5	14	0	111.429	2.2381	142	234	42.3	4.7	2.1	0.6	7.69	4.5	2	18.2	2012-11-05	2012-11-07	3	2	1	2	1	37	5	2	2
806036	M	66	160	58	22.6562	II	IV		13	0	104	2	155	156	39	3	1.5	0.6	5.56	3.6	5.4	4.7	2012-11-09	2012-11-13	2	2	1	2	1	16	1	1	2
806092	F	75	155	50	20.8117	II	III	1	13	0	91.5385	0.923077	134	238	43.8	2.4	2.6	0.4	5.48	2.1	5.8	3	2012-11-09	2012-11-14	1	2	1	1	1	26	2	1	2
806092	F	75	155	50	20.8117	II	I	1	13	0	91.5385	0.923077	134	238	43.8	2.4	2.6	0.4	5.48	2.1	5.8	3	2012-11-09	2012-11-14	1	2	1	1	1	26	2	1	2
806178	M	68	167	80	28.6851	II	IV	4	14	0	320	14.625	143	256	43	11.7	0.8	0.6	5.21	2.3	14.8	2.8	2012-11-14	2012-11-15	3	2	1	3	2	16	0	0	2
806197	M	55	172	60	20.2812	II	III	1	13	0	145.625	1.375	130	233	42.4	2.2	1.6	0.2	4.18	4.6	6.2	1.9	2012-11-10	2012-11-13	3	3	0	1	1	16	0	0	2
806240	M	67	170	72	24.9135	II	I	0.5	13	0	121.667	3.41667	152	146	45.1	4.1	1.2	0.4	5.81	2.7	5.3		2012-11-13	2012-11-15	1	2	1	1	1	14	0	0	2
806320	M	58	158	64	25.6369	II	I	4	9	0	75.5556	2.48148	150	204	43.6	6.7	2.7	0.5	9.94	0.9	6.2	3.2	2012-11-10	2012-11-13	3	2	1	2	1	13	0	0	2
806511	F	64	158	77.5	31.0447	II	I	10	10	0	140.667	1.6	116	211	36.8	2.4	1.5	0.3	4.22	2.7	4644.9	2.2	2012-11-12	2012-11-14	3	2	1	4	2	18	15	3	2
806697	M	62	171	53	18.1252	II	I	7	23	0	296	5.9	120	296	44.8	5.9	1	0.6	7.46	1.6	7.2	29.7	2012-11-13	2012-11-22	1	2	1	4	2	15	0	0	2
806805	M	68	172	64.5	21.8023	II	I	6	16	0	264	4.1	107	264	40.5	4.1	1	0.4	5.47	2.2	23.4	4	2012-11-15	2012-11-21	4	2	1	4	2	12	8	3	2
807083	M	58	170	64	22.1453	III	III	1.5	13	0	161.667	5.66667	96	194	29.1	6.8	1.2	1	8.97				2012-11-15	2012-11-17	3	2	1	4	2	6	0	0	2
807230	M	78	175	88	28.7347	II	I	7	55	0	68.8889	2.33333	124	124	42.5	4.2	1.8	0.5	6.74	3.5	128	3	2012-11-16	2012-11-21	3	2	1	2	1	25	1	1	2
807271	F	66	155	52.5	21.8522	II	III	4	12	0	170	1.86667	121	255	40.2	2.8	1.5	0.3	4.68	2	2.9	3.3	2012-11-17	2012-11-21	4	2	1	1	1	20	2	1	2
807272	M	63	165	65	23.8751	II	IV		11	0	91.6	1.36	157	229	44.6	3.4	2.5	0.5	6.65				2012-11-19	2012-11-22	1	2	1	1	1	12	0	0	2
807310	M	70	170	70.5	24.3945	III	III	6	18	0	181.667	3	64	218	31.2	3.6	1.2	0.6	5.49	1.6			2012-11-16	2012-11-20	2	2	1	3	2	7	0	0	2
807350	M	74	173	61	20.3816	II	II	1.2	12	0	125.556	5.11111	145	113	41	4.6	0.9	0.3	6.03				2012-11-17	2012-11-20	2	2	1	1	1	7	0	0	2
807624	M	52	168	60	21.2585	I	III	8	15	0	127.5	1.58333	125	306	35.6	3.8	2.4	0.6	7.19	1.5	9.9		2012-11-20	2012-11-26	3	2	1	4	2	49	12	3	2
808140	M	61	170	60	20.7612	II	I	4	19	0	99.4737	1.94737	125	189	40.4	3.7	1.9	0.4	6.16	2.4	9.9	3.4	2012-11-22	2012-11-27	3	2	1	1	1	12	0	0	2
808181	M	56	172	70	23.6614	II	III	1.5	13	0	81.4286	0.904762	138	171	39	1.9	2.1	0.4	4.55	3.2	5	3.4	2012-11-22	2012-11-26	1	1	0	1	1	17	0	0	2
808812	M	79	165	65	23.8751	II	I	2.5	35	1	155	2.95833	92	372	41.6	7.1	2.4	0.7	10.3				2012-11-26	2012-11-29	4	2	1	4	2	25	4	2	2
808899	M	58	169	63	22.0581	II	III	1.5	24	1	91.6667	2.72222	152	165	29.1	4.9	1.8	0.4	7.2	3.1	11.4	2.38	2012-11-27	2012-12-10	2	2	1	4	2	5	0	0	2
808993	M	82	172	60	20.2812	II	IV	8	13	0	180.909	2.72727	121	199	43.7	3	1.1	0.6	4.81	38.9	≤2	3	2012-11-27	2012-11-30	4	2	1	4	2	14	8	3	2
809072	F	78	160	62	24.2188	II	III	3	22	0	135	2.22222	82	243	37	4	1.8	0.5	6.47	2.5	2	1.42	2013-01-15	2013-01-18	3	1	0	4	2	15	0	0	2
809163	M	81	165	48	17.6309	II	III	5	16	0	185.455	3.90909	132	204	30.3	4.3	1.1	0.4	5.9	5.5	3.6	1.7	2012-11-28	2012-11-30	3	2	1	4	2	17	14	3	2
809187	M	49	169	75.5	26.4346	II	III	3.5	12	1	87.5	3	157	175	45.2	6	2	0.5	8.67	19.1	227	4	2012-11-29	2012-12-06	3	2	1	4	2	13	12	3	2
809477	F	66	156	50	20.5457	I	III	8	12	1	218	3.73333	107	327	36.3	5.6	1.5	0.3	7.62	5.1	11	3.7	2012-12-01	2012-12-05	3	2	1	4	2	39	3	2	2
809752	M	85	168	63	22.3214	III	I	5	23	1	156.667	3.41667	101	188	30.2	4.1	1.2	0.6	6.08	3.5	36.2	2.05	2012-12-04	2012-12-07	2	2	1	4	2	4	3	2	2
810897	M	73	160	53	20.7031	II	I	6.5	14	0	229.286	3.64286	89	321	40.5	5.1	1.4	0.5	7.19	1.3	6.4	2.33	2012-12-10	2012-12-13	3	2	1	4	2	11	1	1	2
811125	M	66	170	60	20.7612	II	I	4.5	28	0	156.25	1.75	85	250	31.3	2.8	1.6	0.4	4.89	2.4	139.1	2.3	2012-12-11	2012-12-13	3	3	0	4	2	7	6	2	2
811324	M	64	165	60	22.0386	II	II		19	0	154.167	4.83333	145	185	43.3	5.8	1.2	0.3	7.28	3.8	7.3	1.69	2013-03-19	2013-03-25	1	2	1	2	1	19	0	0	2
811338	M	59	170	60	20.7612	II	III	10	23	0	175	2.91667	155	210	46.5	3.5	1.2	0.4	5.29	1.8	4.5	2.4	2012-12-13	2012-12-17	3	3	0	4	2	10	3	2	2
811575	F	65	156	44	18.0802	II	III	3	18	0	171.818	1.90909	105	189	38.2	2.1	1.1	0.3	3.54	1.2	10.2	2.64	2012-12-14	2012-12-19	3	2	1	2	1	31	0	0	2
811642	F	59	158	54	21.6311	II	I	5	21	0	230.625	1.5	65	369	38.7	2.4	1.6	0.5	4.6	1.6	8	2.42	2012-12-14	2012-12-19	3	2	1	3	2	22	2	1	2
812351	M	63	165	60	22.0386	II	III		23	0	83.5294	1.88235	59	142	36.2	3.2	1.7	0.4	5.46	3.3	19.8		2012-12-18	2012-12-27	1	1	0	4	2	17	6	2	2
812555	M	69	168	50	17.7154	II	I	6	14	0	356	4.9	155	356	39.8	4.9	1	0.6	6.76	3.5	0.8	2.98	2012-12-19	2012-12-25	2	2	1	4	2	32	9	3	2
813094	M	52	170	56	19.3772	II	III	6.5	23	0	451.818	7.81818	87	497	32.3	8.6	1.1	0.8	10.6	1.2	7.2	1.54	2012-12-22	2013-01-04	2	2	1	4	2	17	9	3	2
813322	M	70	170	66	22.8374	III	III	7.5	21	0	212.308	1.92308	65	276	37.1	2.5	1.3	0.5	4.45	2.1	5.4	1.02	2012-12-24	2012-12-28	3	2	1	4	2	20	7	3	2
813384	M	76	160	47	18.3594	II	II		28	0	283	4.2	112	283	37.7	4.2	1	0.3	5.62	3.3			2012-12-24	2012-12-27	1	1	0	4	2	8	2	1	2
813755	M	75	170	72.5	25.0865	II	IV		16	0	165	3.125	147	264	44.2	5	1.6	0.6	7.35	2.1	6.6	2.44	2012-12-26	2012-12-31	3	2	1	4	2	16	5	2	2
813823	M	78	156	57	23.4221	II	I	6	27	0	152.143	2.78571	111	213	37.5	3.9	1.4	0.6	6.22	11.6	49.4	2.84	2012-12-26	2013-01-11	2	2	1	2	1	13	0	0	2
813941	M	64	170	60	20.7612	II	I	7	29	0	125.385	2.30769	100	163	35.3	3	1.3	0.6	4.96	2.3	27.8	2.81	2012-12-27	2013-01-11	3	1	0	4	2	13	10	3	2
813942	M	64	170	61	21.1073	II	II	2.5	14	0	218.462	2.30769	115	284	37.9	3	1.3	0.6	4.96	0.7	6	1.61	2012-12-27	2012-12-31	2	2	1	2	1	16	0	0	2
813961	M	70	168	65	23.03	II	IV	1.2	13	0	208	1.13333	100	312	38.8	1.7	1.5	0.1	3.33	2.2	6.3	1.85	2012-12-28	2013-01-17	2	2	1	2	1	17	0	0	2
814350	M	65	175	76	24.8163	II	I		22	0	94.5	2	124	189	41.6	4	2	0.6	6.9	4.1	21.4	2.18	2012-12-31	2013-01-05	2	2	1	1	1	22	2	1	2
814401	M	49	170	70	24.2215	II	I		14	0	103.043	1.13043	144	237	40.9	2.6	2.3	0.4	5.39	0.9	3.6	2.08	2012-12-31	2013-01-05	2	2	1	1	1	14	0	0	2
814555	M	60	178	65	20.5151	II	III	3	27	0	210	4.84615	93	273	35.1	6.3	1.3	0.5	8.17	1.5	16.4	3.1	2012-12-31	2013-01-10	3	2	1	4	2	22	4	2	2
814815	M	65	175	65	21.2245	II	III	1.2	19	0	154.375	1.625	107	247	37.5	2.6	1.6	0.6	5.19				2013-01-04	2013-01-08	3	2	1	1	1	25	0	0	2
814904	M	61	168	69	24.4473	II	III	4.5	10	0	274.444	6.22222	151	247	35.9	5.6	0.9	0.5	7.29	3	274.7	5.3	2013-01-06	2013-01-08	2	2	1	4	2	5	0	0	2
815139	F	67	165	39	14.3251	II	III	0.5	19	0	285	2.83333	89	342	39.3	3.4	1.2	0.4	5.07	0.9	4.7	10.2	2013-01-05	2013-01-10	1	2	1	2	1	9	0	0	2
815250	F	80	158	63	25.2363	II	I	3	16	0	98.9474	2.26316	138	188	38.9	4.3	1.9	0.7	7.04	4.7	58.6	2.24	2013-01-05	2013-01-10	4	2	1	1	1	20	0	0	2
815370	M	56	167	75	26.8923	II	III	3.5	19	0	40.3571	1.07143	144	113	33.9	3	2.8	0.6	6.57	3.6	3.9	38.55	2013-01-06	2013-01-08	3	1	0	4	2	14	5	2	2
815434	M	56	167	80	28.6851	II	III	1.5	15	0	96.3158	1.57895	148	183	48.1	3	1.9	0.4	5.38	1.1	3.7	1.86	2013-01-06	2013-01-11	2	2	1	2	1	14	4	2	2
815602	M	71	lose	74	#VALUE!	II	III	3	15	0	65.1351	1.51351	129	241	42.6	5.6	3.7	0.9	10.77	159.5	12.9	2.05	2013-01-07	2013-01-10	4	2	1	4	2	16	5	2	2
815623	F	70	158	59	23.634	II	III		56	0	104.091	2	127	229	50.1	4.4	2.2	0.5	6.99	1	9.6		2013-01-07	2013-01-10	1	2	1	1	1	9	0	0	2
815627	M	62	167	57	20.4382	III	III	2	17	0	255.294	2.76471	106	434	38.9	4.7	1.7	1.2	7.67	3.8	14.1		2013-01-07	2013-01-15	2	2	1	1	1	26	0	0	2
815922	M	62	168	73	25.8645	II	III	2	18	0	113.077	3	127	147	42.3	3.9	1.3	0.3	5.56	1.1	9.2	3.85	2013-01-10	2013-01-15	4	2	1	2	1	5	1	1	2
815941	M	83	162	45.5	17.3373	II	I	3.5	19	0	433.75	7.125	74	347	32.8	5.7	0.8	0.6	7.22	2	15.2	4.14	2013-01-09	2013-01-14	3	2	1	4	2	16	5	2	2
816240	F	67	158	45	18.026	II	I	11	15	0	265.714	3.42857	72	186	33.7	2.4	0.7	0.2	3.52	93.1	3.6	2.11	2013-01-10	2013-01-15	3	2	1	4	2	17	15	3	2
816273	M	47	168	78	27.6361	II	I	4	18	0	165.714	3.35714	148	232	44.8	4.7	1.4	0.4	6.51	1.9	23	2.44	2013-01-10	2013-01-16	3	2	1	1	1	13	0	0	2
817054	M	75	lose	52	#VALUE!	II	IV	7	19	0	70.9091	2.5	128	156	34.9	5.5	2.2	1	8.91	4.4	275.2	1.14	2013-01-15	2013-01-24	4	2	1	4	2	11	4	2	2
817063	M	72	170	62	21.4533	II	I	3	35	0	259.167	2.66667	111	311	36.6	3.2	1.2	0.6	5.3	15.5	26.4	4.16	2013-01-15	2013-01-17	3	2	1	4	2	9	4	2	2
817585	M	59	163	74	27.852	II	III	8	32	0	234.615	4.53846	91	305	33.3	5.9	1.3	0.3	7.64	2.1	93.8	1.71	2013-01-17	2013-01-21	3	2	1	4	2	19	1	1	2
817626	M	56	174	70	23.1206	II	III	1.8	33	0	192.5	1.83333	151	231	43.9	2.2	1.2	0.3	3.67	4.5	50.7	6.2	2013-01-18	2013-01-21	2	2	1	1	1	23	4	2	2
818602	M	69	170	51	17.6471	II	III	3	14	0	70.6452	1.29032	136	219	40.7	4	3.1	0.8	7.95	1.9	11.1	2.74	2013-01-23	2013-01-28	3	2	1	2	1	24	0	0	2
818807	F	62	158	60	24.0346	II	III	2	16	0	103.333	1.75	126	248	43.8	4.2	2.4	0.7	7.25	0.8	10	4.37	2013-01-24	2013-01-29	4	2	1	4	2	33	5	2	2
818951	M	66	176	63	20.3383	II	III	1.5	14	0	118.571	1.28571	134	249	39.2	2.7	2.1	0.5	5.4	2.2	8.8		2013-01-24	2013-01-28	3	1	0	2	1	20	0	0	2
818990	F	70	165	69	25.3444	II	III	6	45	0	135	2.41667	126	162	38.3	2.9	1.2	0.4	4.56	2.9	49.5	4.09	2013-01-25	2013-01-31	2	2	1	2	1	5	3	2	2
819145	M	67	172	68	22.9854	II	I	5	24	0	365.714	6.57143	50	256	39.7	4.6	0.7	0.4	6.18	2.5	41.3	1.14	2013-01-25	2013-02-01	1	2	1	4	2	9	4	2	2
819439	M	66	174	75	24.7721	II	I	3.5	32	0	87.2727	1.90909	142	192	38.6	4.2	2.2	0.7	7.28	2.5	4.1	1.63	2013-01-28	2013-01-31	3	2	1	4	2	9	1	1	2
819879	M	58	162	50	19.052	II	I	1.5	39	0	123.333	2.2	124	185	42.3	3.3	1.5	0.3	5.57	1.3	5.2	2.13	2013-01-30	2013-02-04	2	2	1	2	1	6	0	0	2
820025	M	49	165	60	22.0386	II	I	1	9	0	109.474	1.26316	131	208	43.9	2.4	1.9	0.3	4.66				2013-01-30	2013-02-01	4	2	1	1	1	25	0	0	2
820137	M	56	165	65	23.8751	III	I		15	0	202.5	3.08333	130	243	41.3	3.7	1.2	0.7	5.9	1.9	3.8	1.52	2013-01-31	2013-02-01	1	2	1	2	1	19	0	0	2
820173	M	76	165	60	22.0386	II	III	5	15	0	55	2.3	120	110	38.7	4.6	2	0.5	7.37	2.5	8.4	3.26	2013-01-31	2013-02-04	4	2	1	4	2	9	0	0	2
820196	M	63	170	72	24.9135	II	III	5	15	0	137.143	3.28571	122	192	34.6	4.6	1.4	0.5	6.59	5.7	12		2013-01-31	2013-02-04	1	2	1	4	2	17	13	3	2
820224	M	57	163	58	21.83	I	I	0.8	19	0	116.364	1.95455	136	256	40	4.3	2.2	0.6	7.16	2.5	13.2	2.35	2013-01-31	2013-02-05	3	2	1	1	1	18	1	1	2
820499	M	63	170	60	20.7612	II	III	2.5	17	0	247	1.7	69	247	34.1	1.7	1	0.3	3.06	1.4	6.1	3.3	2013-02-01	2013-02-05	3	2	1	1	1	17	0	0	2
820940	M	64	173	62	20.7157	II	I	11	14	0	218.75	2.6875	77	350	36.5	4.3	1.6	0.6	6.63	5.4	567.1	2.54	2013-02-04	2013-02-07	1	2	1	4	2	21	0	0	2
821627	M	58	170	92	31.8339	II	I	2	90	0	87.5	1.75	133	140	44.7	2.8	1.6	0.9	5.3	1.1	3.7	2.84	2013-02-14	2013-02-15	2	3	0	1	1	5	0	0	2
821629	M	56	163	63.5	23.9	II	III	4	14	0	102.083	1.91667	127	245	37.7	4.6	2.4	1	8.38	26.7	4.1	1.85	2013-02-14	2013-02-15	3	2	1	4	2	42	0	0	2
821831	M	80	165	50	18.3655	II	IV		20	0	207.778	3.77778	94	187	34.2	3.4	0.9	0.7	5.07	2.6	26.9	3.22	2013-02-14	2013-02-20	1	2	1	4	2	15	0	0	2
822073	F	58	162	62	23.6244	I	I	3	14	0	117.5	0.9375	115	188	39.2	1.5	1.6	0.4	3.59	0.7	5.1	1.56	2013-02-15	2013-02-19	3	2	1	4	2	26	0	0	2
822073	F	58	162	62	23.6244	I	III	3	14	0	117.5	0.9375	115	188	39.2	1.5	1.6	0.4	3.59	0.7	5.1	1.56	2013-02-15	2013-02-19	3	2	1	4	2	26	0	0	2
822092	M	73	166	65	23.5883	II	IV	1	17	0	151.429	2.35714	115	212	36.7	3.3	1.4	0.4	5.31	2.9	3.7	2.48	2013-02-15	2013-02-20	1	1	0	1	1	13	0	0	2
822095	F	65	161	35.5	13.6955	II	IV	3	25	0	422.222	4.88889	100	380	31.2	4.4	0.9	0.6	5.98	3.2	8.8	1.73	2013-02-15	2013-02-22	3	2	1	4	2	19	5	2	2
822213	F	80	160	62	24.2188	II	I	5	18	0	50.5714	0.885714	122	177	36.1	3.1	3.5	0.8	7.44	0.8	10.6	2.83	2013-02-15	2013-02-21	3	2	1	4	2	21	5	2	2
822244	M	77	150	47	20.8889	II	II	4	21	0	79.3333	1.86667	133	238	36.7	5.6	3	0.6	9.35	2.6	10.1	6.85	2013-02-15	2013-02-22	4	2	1	4	2	21	6	2	2
822364	F	78	152	62	26.8352	I	I	5	18	0	150	2.18182	92	165	36.8	2.4	1.1	0.5	4	4	20.3	6.08	2013-02-16	2013-02-20	3	2	1	4	2	17	2	1	2
822385	M	79	168	lose	#VALUE!	II	III		22	0	180	8.66667	78	162	31	7.8	0.9	1	9.66	27.3	14.8	1.91	2013-02-16	2013-02-21	3	2	1	4	2	1	1	1	2
822416	M	68	163	48	18.0662	II	I		25	0	251.111	3	129	226	40.5	2.7	0.9	0.4	4.12	3.2	4.6	4.99	2013-02-16	2013-02-19	2	2	1	1	1	34	4	2	2
822425	M	65	165	60	22.0386	I	III	3	13	0	154.706	2.35294	130	263	39.5	4	1.7	0.6	6.21	2.1	320.7	2.57	2013-02-16	2013-02-20	3	2	1	2	1	19	2	1	2
822548	M	50	169	67	23.4586	III	III	5	20	0	132.143	1.71429	56	185	32.6	2.4	1.4	0.3	4.2	2.6	15.4	2.25	2013-02-18	2013-02-21	3	2	1	4	2	18	2	1	2
822562	M	48	170	70	24.2215	II	III	3	14	0	86.6667	1.44444	144	156	37.9	2.6	1.8	0.4	4.94	2.2	15.8	2.1	2013-02-18	2013-02-21	4	2	1	4	2	23	15	3	2
822711	M	71	lose	lose	#VALUE!	II	IV		14	0	127.333	1.8	134	191	41	2.7	1.5	0.4	4.83				2013-02-18	2013-02-20	1	2	1	4	2	15	2	1	2
823486	F	78	160	54	21.0938	I	IV		16	0	78.1818	1.81818	112	172	37.7	4	2.2	0.4	6.67	1	14.3	3.14	2013-02-21	2013-02-22	2	2	1	1	1	18	0	0	2
823526	F	71	158	55	22.0317	II	III	3.5	21	0	103.333	3.75	123	124	36.9	4.5	1.2	0.5	6.35	6.2	8.9	2.87	2013-02-21	2013-02-26	4	2	1	4	2	23	16	3	2
823587	M	57	175	60	19.5918	II	I	3.5	15	1	196	2.25	90	392	31.3	4.5	2	0.7	7.19	0.7	2.4	2.64	2013-02-21	2013-02-26	3	2	1	4	2	16	14	3	2
823652	M	51	170	67	23.1834	II	III	1	18	0	87.619	2.90476	151	184	46.5	6.1	2.1	0.6	8.92	3.1	2.2	4	2013-02-21	2013-02-26	3	2	1	2	1	18	9	3	2
824401	M	60	170	68	23.5294	II	I	5	17	0	157.692	1.69231	127	205	68.4	2.2	1.3	0.9	5.13	5.3	2.5		2013-02-26	2013-04-18	1	2	1	4	2	33	5	2	2
824531	M	74	168	76	26.9274	I	III	7	15	0	199.286	3.64286	77	279	40.7	5.1	1.4	0.6	7.33	4.8	9.1	3.77	2013-02-26	2013-03-01	3	2	1	4	2	18	9	3	2
824614	M	51	165	62	22.7732	II	III	1	15	0	70.7692	1.92308	142	184	41.4	5	2.6	0.4	8.21	1.1	11.7	2.52	2013-02-26	2013-03-01	4	2	1	1	1	12	0	0	2
824934	F	81	155	54	22.4766	III	III	3	18	0	178.462	4.07692	122	232	39.1	5.3	1.3	0.6	7.3	0.8	6.4	3.82	2013-02-28	2013-03-07	1	2	1	1	1	9	0	0	2
825104	M	84	167	67.5	24.2031	II	III	8	18	0	121.538	1.80769	112	316	37.3	4.7	2.6	0.8	8.29	20.2	6.5	3.96	2013-02-28	2013-03-06	3	2	1	4	2	31	0	0	2
825127	M	63	165	60	22.0386	II	III	5	18	0	162.381	2.66667	123	341	40.4	5.6	2.1	0.8	8.76	5.1	6.6	6.25	2013-02-28	2013-03-05	3	2	1	4	2	15	2	1	2
825317	F	29	155	43	17.898	II	I	2	13	1	152.778	2.05556	120	275		3.7	1.8	0.3	5.98				2013-03-01	2013-04-03	4	2	1	4	2	7	7	3	2
825908	M	70	170	75	25.9516	II	I	4	17	0	112.609	1.78261	120	259	37.2	4.1	2.3	0.7	7.79	2.6	12.2	2.72	2013-03-05	2013-03-12	2	2	1	4	2	8	0	0	2
826218	M	70	160	61	23.8281	II	III	8	13	0	170	1.42105	120	323	39.3	2.7	1.9	0.5	5.32	0.3	13.5	2.83	2013-03-06	2013-03-08	4	2	1	4	2	21	9	3	2
826222	M	58	170	54	18.6851	II	III	8	22	0	315.385	1.69231	77	410	32.7	2.2	1.3	0.3	3.97	1.5	6.7	5.36	2013-03-06	2013-03-13	3	2	1	4	2	20	6	2	2
826256	M	44	170	70	24.2215	II	III		17	1	115	4.58333	122	138	32.1	5.5	1.2	0.8	7.57	1.4	6	1.35	2013-03-06	2013-03-12	1		0	1	1				2
826276	M	73	170	61	21.1073	II	IV	4	21	0	155	2.375	78	248	34.7	3.8	1.6	0.6	6.08	0.9	4.9	2.21	2013-03-06	2013-03-11	3	2	1	4	2	2	0	0	2
826819	M	66	175	70	22.8571	II	I	3	14	0	88.6667	1.8	144	133	44	2.7	1.5	0.3	4.55	0.9	6.9	3.54	2013-03-08	2013-03-13	2	2	1	1	1	5	0	0	2
826894	M	43	170	65	22.4913	II	IV	5	15	0	206.429	1.92857	85	289	44.4	2.7	1.4	0.5	4.83	1.8	3.8	1.65	2013-03-09	2013-03-13	3	2	1	4	2	27	3	2	2
827914	M	74	170	59	20.4152	I	I		15	0	115.556	1.88889	120	208	36.8	3.4	1.8	0.7	5.88	1.3	6.2	2.85	2013-03-14	2013-03-19	3	3	0	4	2	6	4	2	2
828520	M	40	176	72.5	23.4052	II	III		9	0	58.3871	1.16129	134	181	67.4	3.6	3.1	0.4	7.15	2.1	4.5		2013-03-18	2013-03-20	4	2	1	2	1	33	0	0	2
828685	M	66	165	68.5	25.1607	II	I	1.5	14	0	137.857	2	141	193	39.7	2.8	1.4	0.4	4.98	1.3	117.8	5.24	2013-03-18	2013-03-21	4	2	1	1	1	13	0	0	2
828849	M	63	168	60	21.2585	II	III	5	21	0	93.125	2.375	116	149	43.8	3.8	1.6	0.3	5.76	84	58.7	3.32	2013-03-19	2013-03-27	3	2	1	4	2	18	5	2	2
828867	M	77	158	52	20.83	II	III	3	17	0	176.429	4.07143	135	247	39.8	5.7	1.4	0.3	7.47	4.5	133.7	3.02	2013-03-19	2013-03-21	2	2	1	4	2	32	2	1	2
828927	F	49	167	71	25.4581	II	I		21	1	217	3.3	119	217	43.8	3.3	1	0.3	4.61	1.4	9.5	3.25	2013-03-19	2013-03-21	4	2	1	4	2	10	0	0	2
829050	F	64	159	60	23.7332	II	III	3	18	0	139.375	2.125	107	223	41.8	3.4	1.6	0.4	5.5	5.3	19.5		2013-03-19	2013-03-21	2	2	1	4	2	20	2	1	2
829052	M	58	172	61	20.6193	II	III	1.5	17	0	138.235	2.47059	147	235	72.4	4.2	1.7	0.4	6.65	4.4	4.7	3.28	2013-03-21	2013-03-25	2	2	1	4	2	38	0	0	2
829054	F	73	153	60	25.6312	II	I		23	0	156.111	2.05556	135	281	44	3.7	1.8	0.5	5.96	2.3	5.7	4.36	2013-03-19	2013-03-25	3	2	1	1	1	11	0	0	2
829122	M	76	168	58.5	20.727	II	I	3	16	0	124.286	2.28571	125	261	36.2	4.8	2.1	0.6	7.54	7.7	5.1	3.94	2013-03-20	2013-03-25	3	2	1	4	2	28	0	0	2
829231	M	75	170	61	21.1073	II	I	11	26	0	160	1.66667	92	288	33.5	3	1.8	0.3	5.33	38	1741	1.82	2013-03-20	2013-03-25	1	2	1	4	2	13	11	3	2
829362	M	60	168	74	26.2188	II	III	2.5	19	0	94.1667	1.20833	121	226	36.8	2.9	2.4	0.5	5.88	1.1	3.9	2.44	2013-03-21	2013-03-26	3	2	1	1	1	14	7	3	2
829647	M	70	170	58	20.0692	II	III	6	24	0	155	2	130	248	38.9	3.2	1.6	0.6	5.45	1.8	0.8	1.23	2013-03-22	2013-03-27	3	3	0	4	2	27	8	3	2
829738	M	70	168	65	23.03	II	III	3	34	0	153.75	1.8125	144	246	39.7	2.9	1.6	0.5	5.57	3.9	19.4	2.9	2013-03-22	2013-03-27	3	2	1	4	2	40	1	1	2
829841	M	72	170	71	24.5675	II	III	6	14	0	141.176	2.70588	145	240	41.6	4.6	1.7	0.6	7.01	2.3	10.8	3.14	2013-03-23	2013-03-27	3	2	1	4	2	12	11	3	2
830116	M	85	183	83	24.7843	III	I	5	19	0	165.385	6.07692	83	215	35.1	7.9	1.3	0.9	10.11	1.1	3.1	3.4	2013-03-25	2013-03-29	3	2	1	4	2	15	2	1	2
830244	F	92	148	36	16.4354	II	II	6	18	0	104.615	1.30769	125	272	38.6	3.4	2.6	0.4	6.76	0.9	7.8	4.37	2013-03-26	2013-04-01	3	2	1	4	2	30	11	3	2
830463	M	56	165	59	21.6713	II	III	5	20	1	83.6364	2.04545	147	184	47	4.5	2.2	0.4	7.23	3.6	180	1.94	2013-03-26	2013-03-28	3	2	1	4	2	31	8	3	2
831036	M	60	160	40	15.625	II	III	3	26	0	225	4.8125	108	360	36.9	7.7	1.6	0.8	10.07	3.2	11.4	2.77	2013-03-29	2013-04-10	3	2	1	2	1	21	5	2	2
831174	F	54	155	61	25.3902	II	III	1	13	0	75.1852	0.592593	122	203	38	1.6	2.7	0.4	4.86	1.2	5.7	3.28	2013-03-30	2013-04-02	3	2	1	2	1	10	0	0	2
831179	M	68	171	50	17.0993	II	IV	7	18	0	363.333	5.66667	115	327	26.8	5.1	0.9	0.2	6.27	0.9	3.6	57.35	2013-03-29	2013-04-03	3	1	0	2	1	13	3	2	2
831217	M	54	169	67.5	23.6336	II	III	3	15	0	265.714	4.28571	124	186	36.9	3	0.7	0.2	3.9	0.8	2.8	2.74	2013-03-30	2013-04-09	4	2	1	4	2	44	0	0	2
831357	F	50	147	47	21.7502	II	I	8	50	0	117.619	1.90476	133	247	44.6	4	2.1	0.6	6.92	7.3	0.8	47.16	2013-04-01	2013-04-05	4	2	1	4	2	17	13	3	2
831607	M	78	160	67	26.1719	II	III	8	15	1	99.375	1.5	114	159	36.8	2.4	1.6	0.5	4.65	9.2	90.4	2.1	2013-04-02	2013-04-12	3	3	0	4	2	22	9	3	2
832145	M	66	170	60	20.7612	II	III	3	18	0	116.25	0.916667	111	279	35.9	2.2	2.4	0.7	5.44	2.3	111	1.96	2013-04-05	2013-04-09	4	2	1	4	2	38	25	3	2
832184	F	59	150	46.5	20.6667	II	III	2.5	15	0	136.5	2.4	133	273	38.8	4.8	2	0.5	7.5	1.5	13.6	1.69	2013-04-05	2013-04-10	2	2	1	2	1	25	0	0	2
832285	F	68	160	66	25.7812	II	III	7	19	0	287.273	5.36364	73	316	29.1	5.9	1.1	0.7	7.73	1.4	8.4	1.68	2013-04-05	2013-04-16	3	2	1	2	1	32	6	2	2
832383	M	59	180	90	27.7778	II	IV	4	20	0	116.5	1	139	233	38.5	2	2	0.6	4.98	3.5	14.1	1.92	2013-04-06	2013-04-11	3	2	1	4	2	30	4	2	2
832527	M	60	163	57	21.4536	II	II	1	11	0	132.941	3.17647	138	226	68	5.4	1.7	0.5	7.65	1.3	5.4		2013-04-08	2013-04-10	3	2	1	1	1	16	2	1	2
833213	M	64	160	49	19.1406	II	I	5	40	0	130	2.5	137	208	33.7	4	1.6	0.3	6.67	3	3.4	1.72	2013-04-10	2013-04-16	3	2	1	4	2	11	4	2	2
833769	F	74	158	60	24.0346	II	I	6	19	0	133.333	2.66667	94	200	40.3	4	1.5	0.4	6.07	8	506.6	1.49	2013-04-12	2013-04-16	2	2	1	4	2	18	0	0	2
833832	M	62	171	60	20.5191	I	I	2	15	0	111.176	0.882353	137	189	37.2	1.5	1.7	0.3	3.79	1	6.5	2.12	2013-04-15	2013-04-17	3	2	1	4	2	11	5	2	2
834171	M	73	168	48	17.0068	II	III	4	16	0	100.952	1.80952	83	212	33.2	3.8	2.1	0.4	6.37	5.7	52.4	2.42	2013-04-15	2013-04-19	3	2	1	4	2	12	5	2	2
834610	M	64	183	89	26.5759	II	II	2	13	0	89.5238	2.33333	159	188	42.4	4.9	2.1	1.1	8.19	4.9	<0.8	1.8	2013-04-17	2013-04-19	3	2	1	2	1	9	0	0	2
834673	M	61	168	70	24.8016	II	II		16	0	98.5	1.2	124	197	41.6	2.4	2	0.4	5.05	0.8	4.1	1.75	2013-04-17	2013-04-19	1	2	1	2	1	14	0	0	2
834681	M	75	160	61	23.8281	I	IV	3.5	19	0	105	3	131	252	41.9	7.2	2.4	0.6	10.1	3	<0.8	2.68	2013-04-17	2013-04-22	4	2	1	4	2	9	3	2	2
834815	M	79	159	54	21.3599	II	I	6	15	0	152.353	3.29412	65	259	26.6	5.6	1.7	0.9	8.29	1.4	2.4	1.65	2013-04-18	2013-04-19	3	2	1	4	2	17	5	2	2
834845	M	76	168	54	19.1327	II	III	10	18	0	154.348	2.52174	117	355	32.2	5.8	2.3	1.1	9.38	81.2	24	28.35	2013-04-19	2013-04-24	3	2	1	4	2	12	4	2	2
834943	M	63	162	64	24.3865	III	I	2	14	0	86.1111	1.72222	134	155	39.5	3.1	1.8	0.5	5.41	1.7	7.1	1.94	2013-04-18	2013-04-22	3	2	1	2	1	10	1	1	2
835081	M	45	171	67	22.913	I	I		14	0	155	3.55556	113	279	41.1	6.4	1.8	0.9	9.19	1.5	4.2	2.15	2013-04-22	2013-04-23	3	3	1	4	2	25	0	0	2
835265	M	54	165	61	22.4059	III	I	3.5	21	0	105.484	1.77419	131	327	42.8	5.5	3.1	0.8	9.46	3.8	9.7	1.96	2013-04-22	2013-04-23	3	2	1	4	2	39	17	3	2
835305	M	63	168	60	21.2585	I	I	4.5	46	0	263.636	4.90909	123	290	32.4	5.4	1.1	0.6	7.23	3.8	3.7	2.36	2013-04-20	2013-04-24	3	2	1	4	2	16	1	1	2
835450	M	72	170	70	24.2215	III	IV	4	12	0	191.111	2.16667	98	344	42.8	3.9	1.8	0.6	6.62	2.4	123.7	2.78	2013-04-22	2013-04-25	3	2	1	4	2	24	11	3	2
835833	M	66	174	54	17.8359	II	II	2	15	0	219.231	2.30769	78	285	36.4	3	1.3	0.3	4.51	0.8	3.4	2.99	2013-04-23	2013-04-26	4	2	1	4	2	34	0	0	2
836118	M	75	162	60	22.8624	II	I	1.5	15	0	127.5	2.1875	128	204	38.8	3.5	1.6	0.6	5.94	1.9	4.9	3.42	2013-04-24	2013-04-29	3	2	1	4	2	11	2	1	2
836297	M	73	150	52	23.1111	II	III	5	13	1	113.529	2.94118	123	193	35.6	5	1.7	0.6	7.58	3.7	10.6	1.73	2013-04-25	2013-04-29	1	2	1	4	2	18	2	1	2
836382	F	58	158	63	25.2363	II	III	4.3	39	0	152.143	3.21429	125	213	41.9	4.5	1.4	0.2	6.03	0.8	4.6	3.98	2013-04-25	2013-04-29	2	2	1	2	1	21	0	0	2
836469	M	78	163	60	22.5827	II	I	6	14	0	83.3333	1.81481	122	225	38.3	4.9	2.7	0.6	8.48	1.9	5.5	2.7	2013-04-26	2013-04-30	3	2	1	4	2	19	4	2	2
836558	F	51	157	54	21.9076	II	IV	5	17	1	89.1667	1.75	100	107	40.4	2.1	1.2	0.2	3.54	0.8	7.6		2013-04-26	2013-04-30	4	2	1	4	2	12	10	3	2
